# Supplementary material for: Fuzzy cognitive maps for municipal governance improvement
Source: PLoS One. 2024 Feb 29;19(2):e0294962. doi: 10.1371/journal.pone.0294962 (PMC10903849; doi:10.1371/journal.pone.0294962)
Supplement: S1 Raw data — (ZIP) [file pone.0294962.s001.zip]

Archive with 3 entries (3 files):
- BDD MCD Matlab.xlsx
- BDD Stata Tesis LP (descripcion de variables).xlsx
- BDD Stata Tesis LP.xlsx
