# Supplementary material for: Fuzzy cognitive maps for municipal governance improvement
Source: PLoS One. 2024 Feb 29;19(2):e0294962. doi: 10.1371/journal.pone.0294962 (PMC10903849; doi:10.1371/journal.pone.0294962)
Supplement: S1 Raw data — (ZIP) [file pone.0294962.s001.zip › BDD MCD Matlab.xlsx]

## Sheet: Ci Matriz Conexión (prom exper)
		C1	(C1 t-20)	C2	C3	C4	C5	C6	C7	C8	C9	C10	C11	C12	C(1,2)	C(1,2) t-20	C(1,4)	C(1,5)	C(2,3)	C(2,6)	C(2,7)	C(2,8)	C(3,6)	C(3,8)	C(3,9)	C(4,6)	C(4,9)	C(5,3)	C(5,4)	C(5,6)	C(5,9)	C(6,7)	C(6,8)	C(6,10)	C(6,11)	C(7,10)	C(7,11)	C(7,12)	C(8,7)	C(8,9)	C(8,11)	C(9,10)	C(9,12)	C(10,11)	C(11,12)	C(12,1)
		0.570312	0.640625	0.421875	0.396875	0.78125	0.585938	0.6	0.417857	0.640625	0.725	0.385	0.342308	0.483333	0.640625	0.365625	0.65625	0.553125	0.633333	0.59375	0.590625	0.6	0.5375	0.54375	0.506667	0.65625	0.703125	0.556667	0.590625	0.590625	0.5375	0.56875	0.6	0.65	0.633333	0.633333	0.59375	0.6	0.46875	0.5375	0.515625	0.515625	0.578125	0.625	0.671875	0.4125
	Ci	Conceptos del MCD							C* (ideal)	Ci expertos	Brecha (C*- Ci)
	1	Necesidades básicas insatisfechas de la población en el cantón							0.25	0.570312	-0.320312
	2	Desarrollo o presencia de población educada y profesional							0.75	0.421875	0.328125
	3	Desarrollo o presencia de sector empresarial competitivo							0.75	0.396875	0.353125
	4	Importancia de las Transferencias del Gobierno Central al Municipio							0.25	0.78125	-0.53125
	5	Necesidad de obtener rentas y explotar RRNN para desarrollo municipal							0.1	0.585938	-0.485938
	6	Presencia de grupos de interés particular - renta							0.1	0.6	-0.5
	7	Estado actual del capital y talento humano del municipio							0.75	0.417857	0.332143
	8	Capacidad y liderazgo del Alcalde para el desarrollo de la ciudad							1	0.640625	0.359375
	9	Importancia de las Finanzas Municipales para el desarrollo de la ciudad							0.75	0.725	0.025
	10	Capacidad de diseño y ejecución de proyectos							0.75	0.385	0.365
	11	Desarrollo o estado actual de procesos y competencias municipales							0.75	0.342308	0.407692
	12	Nivel de cobertura eficiente y equitativa bienes y servicios municipales							0.75	0.483333	0.266667
	Fuente y elaboración: el autor
	Matriz de relaciones causa - efecto (inicial)
		C1	C2	C3	C4	C5	C6	C7	C8	C9	C10	C11	C12
	C1		-0.640625		0.65625	0.553125									1.85
	C2			0.633333			-0.59375	0.590625	0.6						2.41771
	C3						-0.5375		0.54375	0.506667					1.58792
	C4						0.65625			0.703125					1.35938
	C5			-0.556667	0.590625		0.590625			0.5375					2.27542
	C6							-0.56875	-0.6		-0.65	-0.633333			2.45208
	C7										0.633333	0.59375	0.6		1.82708
	C8							0.46875		0.5375		0.515625			1.52188
	C9										0.515625		0.578125		1.09375
	C10											0.625			0.625
	C11												0.671875		0.671875
	C12	-0.4125													0.4125
															18.0946
	Fuente y elaboración: el autor
	Matriz relaciones causa - efecto (brecha con situación ideal)
		C1	C2	C3	C4	C5	C6	C7	C8	C9	C10	C11	C12
	C1		0.390625		-0.40625	-0.303125
	C2			0.116667			-0.15625	0.159375	0.15
	C3						0.2875		0.20625	0.243333
	C4						-0.40625			-0.453125
	C5			0.306667	-0.340625		-0.340625			-0.2875
	C6							0.31875	0.35		0.4	0.383333
	C7										0.116667	0.15625	0.15
	C8							0.28125		0.2125		0
	C9										0.234375		0.171875
	C10											0.125
	C11												0.078125
	C12	-0.3375
	Elaboración: el autor

## Sheet: Ci Mat Conex (exper vs actual)
		C1	(C1 t-20)	C2	C3	C4	C5	C6	C7	C8	C9	C10	C11	C12	C(1,2)	C(1,2) t-20	C(1,4)	C(1,5)	C(2,3)	C(2,6)	C(2,7)	C(2,8)	C(3,6)	C(3,8)	C(3,9)	C(4,6)	C(4,9)	C(5,3)	C(5,4)	C(5,6)	C(5,9)	C(6,7)	C(6,8)	C(6,10)	C(6,11)	C(7,10)	C(7,11)	C(7,12)	C(8,7)	C(8,9)	C(8,11)	C(9,10)	C(9,12)	C(10,11)	C(11,12)	C(12,1)
		0.613242	0.822336	0.473174	0.344801	0.792278	0.494711	0.523782	0.471005	0.811353	0.697641	0.422831	0.400419	0.455632	0.569064	0.355333	0.568379	0.490291	0.466743	0.488052	0.578881	0.605237	0.42751	0.526218	0.495129	0.47382	0.633219	0.40581	0.458642	0.432763	0.48691	0.436416	0.463226	0.449429	0.471119	0.638914	0.629358	0.639258	0.691362	0.705061	0.708869	0.650495	0.621271	0.629756	0.603425	0.574924
	Ci	Conceptos del MCD							Ci (expert)	Ci prom nacional	Brecha Ci exp- Ci
	1	Necesidades básicas insatisfechas de la población en el cantón							0.570312	0.613242	-0.0429295
	2	Desarrollo o presencia de población educada y profesional							0.421875	0.473174	-0.0512985
	3	Desarrollo o presencia de sector empresarial competitivo							0.396875	0.344801	0.0520738
	4	Importancia de las Transferencias del Gobierno Central al Municipio							0.78125	0.792278	-0.0110283
	5	Necesidad de obtener rentas y explotar RRNN para desarrollo municipal							0.585938	0.494711	0.0912267
	6	Presencia de grupos de interés particular - renta							0.6	0.523782	0.0762177
	7	Estado actual del capital y talento humano del municipio							0.417857	0.471005	-0.0531474
	8	Capacidad y liderazgo del Alcalde para el desarrollo de la ciudad							0.640625	0.811353	-0.170728
	9	Importancia de las Finanzas Municipales para el desarrollo de la ciudad							0.725	0.697641	0.0273592
	10	Capacidad de diseño y ejecución de proyectos							0.385	0.422831	-0.0378311
	11	Desarrollo o estado actual de procesos y competencias municipales							0.342308	0.400419	-0.0581109
	12	Nivel de cobertura eficiente y equitativa bienes y servicios municipales							0.483333	0.455632	0.0277017
	Fuente y elaboración: el autor
	Matriz de relaciones causa - efecto (inicial) promedio a nivel nacional
		C1	C2	C3	C4	C5	C6	C7	C8	C9	C10	C11	C12
	C1	0	-0.569064	0	0.568379	0.490291	0	0	0	0	0	0	0
	C2	0	0	0.466743	0	0	-0.488052	0.578881	0.605237	0	0	0	0
	C3	0	0	0	0	0	-0.42751	0	0.526218	0.495129	0	0	0
	C4	0	0	0	0	0	0.47382	0	0	0.633219	0	0	0
	C5	0	0	-0.432763	0.458642	0	0.432763	0	0	0.48691	0	0	0
	C6	0	0	0	0	0	0	-0.436416	-0.463226	0	-0.449429	-0.471119	0
	C7	0	0	0	0	0	0	0	0	0	0.638914	0.629358	0.639258
	C8	0	0	0	0	0	0	0.691362	0	0.705061	0	0.708869	0
	C9	0	0	0	0	0	0	0	0	0	0.650495	0	0.621271
	C10	0	0	0	0	0	0	0	0	0	0	0.629756	0
	C11	0	0	0	0	0	0	0	0	0	0	0	0.603425
	C12	-0.574924	0	0	0	0	0	0	0	0	0	0	0
	Fuente y elaboración: el autor
	Matriz relaciones causa - efecto (diferencia entre percepción expertos con situación promedio actual municipios)
		C1	C2	C3	C4	C5	C6	C7	C8	C9	C10	C11	C12
	C1		-0.0715611		0.087871	0.0628345
	C2			0.166591			-0.105698	0.0117437	-0.005237
	C3						-0.10999		0.0175323	0.0115373
	C4						0.18243			0.0699063
	C5			-0.150856	0.131983		0.157862			0.0505898
	C6							-0.132334	-0.136774		-0.200571	-0.162215
	C7										-0.00558104	-0.0356078	-0.0392584
	C8							-0.222612		-0.167561		-0.193244
	C9										-0.13487		-0.0431459
	C10											-0.00475647
	C11												0.0684503
	C12	0.162424
	Elaboración: el autor

## Sheet: BDD
Nro	Código	Provincia	Municipio	Cantón	C1	(C1 t-20)	C2	C3	C4	C5	C6	C7	C8	C9	C10	C11	C12	C(1,2)	C(1,2) t-20	C(1,4)	C(1,5)	C(2,3)	C(2,6)	C(2,7)	C(2,8)	C(3,6)	C(3,8)	C(3,9)	C(4,6)	C(4,9)	C(5,3)	C(5,4)	C(5,6)	C(5,9)	C(6,7)	C(6,8)	C(6,10)	C(6,11)	C(7,10)	C(7,11)	C(7,12)	C(8,7)	C(8,9)	C(8,11)	C(9,10)	C(9,12)	C(10,11)	C(11,12)	C(12,1)
			0		0.610526	0.819028	0.474089	0.353659	0.79187	0.5083	0.530567	0.471862	0.810976	0.703239	0.431579	0.403239	0.456275	0.57247	0.354573	0.575506	0.496735	0.474089	0.491093	0.580769	0.601423	0.430194	0.524696	0.500405	0.476518	0.634756	0.407317	0.463265	0.444106	0.496138	0.443902	0.465102	0.451829	0.472154	0.642653	0.635041	0.640612	0.690854	0.702033	0.712041	0.647959	0.625407	0.628049	0.605285	0.571951
Ciudad ejemplo	Ciudad ejemplo	Ciudad ejemplo	Ciudad ejemplo	Ciudad ejemplo	0.25	0.5	0.75	0.75	0.25	0.1	0.1	0.75	1	0.75	0.75	0.75	0.75	0.25	0.1	0.25	0.25	0.75	0.75	0.75	0.75	0.25	0.75	0.75	0.25	0.25	0.25	0.25	0.25	0.25	0.25	0.25	0.25	0.25	0.75	0.75	0.75	0.75	0.75	0.75	0.75	0.75	0.75	0.75	0.75
Promedio expertos	Promedio expertos	Promedio expertos	Promedio expertos	Promedio expertos	0.570312	0.640625	0.421875	0.396875	0.78125	0.585938	0.6	0.417857	0.640625	0.725	0.385	0.342308	0.483333	0.640625	0.365625	0.65625	0.553125	0.633333	0.59375	0.590625	0.6	0.5375	0.54375	0.506667	0.65625	0.703125	0.556667	0.590625	0.590625	0.5375	0.56875	0.6	0.65	0.633333	0.633333	0.59375	0.6	0.46875	0.5375	0.515625	0.515625	0.578125	0.625	0.671875	0.4125
Promedio	Promedio	Promedio	Promedio	Promedio	#DIV/0!	#DIV/0!	#DIV/0!	#DIV/0!	#DIV/0!	#DIV/0!	#DIV/0!	#DIV/0!	#DIV/0!	#DIV/0!	#DIV/0!	#DIV/0!	#DIV/0!	#DIV/0!	#DIV/0!	#DIV/0!	#DIV/0!	#DIV/0!	#DIV/0!	#DIV/0!	#DIV/0!	#DIV/0!	#DIV/0!	#DIV/0!	#DIV/0!	#DIV/0!	#DIV/0!	#DIV/0!	#DIV/0!	#DIV/0!	#DIV/0!	#DIV/0!	#DIV/0!	#DIV/0!	#DIV/0!	#DIV/0!	#DIV/0!	#DIV/0!	#DIV/0!	#DIV/0!	#DIV/0!	#DIV/0!	#DIV/0!	#DIV/0!	#DIV/0!
				Brecha ideal con promedio expertos	-0.320312	-0.140625	0.328125	0.353125	-0.53125	-0.485938	-0.5	0.332143	0.359375	0.025	0.365	0.407692	0.266667	-0.390625	-0.265625	-0.40625	-0.303125	0.116667	0.15625	0.159375	0.15	-0.2875	0.20625	0.243333	-0.40625	-0.453125	-0.306667	-0.340625	-0.340625	-0.2875	-0.31875	-0.35	-0.4	-0.383333	0.116667	0.15625	0.15	0.28125	0.2125	0.234375	0.234375	0.171875	0.125	0.078125	0.3375
				Brecha promedio expertos con prom tot	#DIV/0!	#DIV/0!	#DIV/0!	#DIV/0!	#DIV/0!	#DIV/0!	#DIV/0!	#DIV/0!	#DIV/0!	#DIV/0!	#DIV/0!	#DIV/0!	#DIV/0!	#DIV/0!	#DIV/0!	#DIV/0!	#DIV/0!	#DIV/0!	#DIV/0!	#DIV/0!	#DIV/0!	#DIV/0!	#DIV/0!	#DIV/0!	#DIV/0!	#DIV/0!	#DIV/0!	#DIV/0!	#DIV/0!	#DIV/0!	#DIV/0!	#DIV/0!	#DIV/0!	#DIV/0!	#DIV/0!	#DIV/0!	#DIV/0!	#DIV/0!	#DIV/0!	#DIV/0!	#DIV/0!	#DIV/0!	#DIV/0!	#DIV/0!	#DIV/0!
				Brecha ideal con promedio total	#DIV/0!	#DIV/0!	#DIV/0!	#DIV/0!	#DIV/0!	#DIV/0!	#DIV/0!	#DIV/0!	#DIV/0!	#DIV/0!	#DIV/0!	#DIV/0!	#DIV/0!	#DIV/0!	#DIV/0!	#DIV/0!	#DIV/0!	#DIV/0!	#DIV/0!	#DIV/0!	#DIV/0!	#DIV/0!	#DIV/0!	#DIV/0!	#DIV/0!	#DIV/0!	#DIV/0!	#DIV/0!	#DIV/0!	#DIV/0!	#DIV/0!	#DIV/0!	#DIV/0!	#DIV/0!	#DIV/0!	#DIV/0!	#DIV/0!	#DIV/0!	#DIV/0!	#DIV/0!	#DIV/0!	#DIV/0!	#DIV/0!	#DIV/0!	#DIV/0!

## Sheet: Resumen brechas Ci
									Nivel nacional	EBM alto	ISFM alto	(+) Pob. Urbana	(+) Pob. Rural	(+) Prod. Agrícola	(+) Ind Manuf.	(+) Activ. Profes	(+) Empleo S. Privado	(+) Edu Superior	(-) Dep Financiera	(+) Universidades	(+) Antigü. (+ 110 años)	(+) Distancia (horas)	(+) Temper. (Grados Co)	(-) Altura (msnm)
	Ci	Conceptos del MCD							Nivel nacional
	1	Necesidades básicas insatisfechas de la población en el cantón							59.2331	48.4848	57.1429	60.3175	61.2676	59.5901	58.4158	56.4014	56.1118	57.6471	61.9048	56.5957	57.6346	59.277	59.8718	57.7593		57.9784
	2	Desarrollo o presencia de población educada y profesional							58.5042	29.1139	37.163	48.8095	57.5875	59.3393	46.5116	47.311	50.7257	32.3993	41.1765	35.3982	45.3444	56.5436	61.3811	54.5136		47.6139
	3	Desarrollo o presencia de sector empresarial competitivo							117.517	65.5172	60.8292	51.5789	138.874	123.442	66.7811	85.8761	56.3364	67.9563	41.1765	69.4118	112.36	124.457	110.761	127.848		88.7951
	4	Importancia de las Transferencias del Gobierno Central al Municipio							68.4454	64.8352	67.6724	65.4676	68.9396	68.6684	66.39	67.9587	67.9222	67.1562	65.2174	67.893	68.6671	68.924	68.4211	68.4607		67.5649
	5	Necesidad de obtener rentas y explotar RRNN para desarrollo municipal							79.7862	79.6407	79.2966	82.3322	77.5298	79.8344	79.7101	81.4433	80.8375	79.6446	82.6087	82.8427	79.7094	79.6536	79.6353	79.9892		80.2809
	6	Presencia de grupos de interés particular - renta							80.9081	81.3187	81.5275	83.5796	79.4854	80.7565	80.756	81.9355	82.2134	81.4774	82.6087	80.2326	80.0778	80.5782	81.182	80.7187		81.2098
	7	Estado actual del capital y talento humano del municipio							59.2341	25.9259	23.1579	35.1351	68.6861	61.3484	39.6122	40.2077	37.0558	28.7905	20	31.6695	44.8328	59.0286	63.6856	56.8885		43.4537
	8	Capacidad y liderazgo del Alcalde para el desarrollo de la ciudad							23.2509	33.3333	29.8701	32.4138	20	22.986	23.6641	30.5951	26.7707	26.6409	14.2857	31.9588	19.1489	24.207	21.2729	24.5768		25.3109
	9	Importancia de las Finanzas Municipales para el desarrollo de la ciudad							0	0	0	0	0	0	0	0	0	0	0	0	0	0	0	0		0
	10	Capacidad de diseño y ejecución de proyectos							77.3758	36	46.25	48.5149	88.8912	81.5287	48.6726	60.8967	56.7944	50.2982	50	48.9776	59.6895	82.439	79.5844	75.288		61.9501
	11	Desarrollo o estado actual de procesos y competencias municipales							87.304	54.5455	74.3666	85.6436	88.3721	90.1344	64.4909	82.3738	71.2474	71.5842	71.4286	74.4584	82.6832	91.5329	84.7328	91.2706		79.1355
	12	Nivel de cobertura eficiente y equitativa bienes y servicios municipales							64.6066	34.2105	28.2192	41.5094	79.5647	67.1406	42.3729	54.6223	40.625	42.6415	41.1765	33.0435	57.5923	65.1295	68.2113	60.4986		51.3228
		Brecha valoración nodos con relación a situación ideal							59.1429	43.909	46.4604	51.252	61.3212	60.1777	48.7641	54.4887	49.9039	47.8883	45.2749	48.8738	54.0687	60.0089	59.5132	58.7687
	Memo ítem
		Brecha valoración nodos con relación a criterio de expertos							0.699653	1.21976	1.02168	0.821043	0.867356	0.710868	0.967556	0.596128	0.81198	0.964954	1.134	0.851465	0.855757	0.723409	0.710431	0.672684
		Brecha valoración nodos con relación a promedio nacional							0	0.988018	0.721903	0.73502	0.280964	0.0621509	0.533754	0.430221	0.610728	0.623191	0.921189	0.746007	0.259686	0.0773994	0.102241	0.117894
	Fuente y elaboración: el autor
		Brecha valoración matriz de conexión con relación a situación ideal							5.72251	5.37022	5.48036	5.72687	5.6693	5.78629	5.81856	5.8889	5.61787	5.72975	5.81875	6.83066	5.54773	5.76767	5.88371	5.61125
		Brecha valoración matriz de conexión con relación a criterio expertos							3.07667	3.32004	3.20874	2.87171	3.41242	3.10553	3.15722	2.90003	3.12638	2.93335	3.2325	2.31098	3.42316	3.21154	2.9178	3.46199
		Brecha valoración matriz de conexión con relación a promedio nacional							0	1.21244	0.945909	2.13199	0.620132	0.0753835	0.864916	0.625034	0.929817	0.92184	2.20807	1.39886	0.431004	0.188127	0.420789	0.639465
									Nivel nacional	EBM alto	ISFM alto	(+) Pob. Urbana	(+) Pob. Rural	(+) Prod. Agrícola	(+) Ind Manuf.	(+) Activ. Profes	(+) Empleo S. Privado	(+) Edu Superior	(-) Dep Financiera	(+) Universidades	(+) Antigü. (+ 110 años)	(+) Distancia (horas)	(+) Temper. (Grados Co)	(-) Altura (msnm)
	Ci	Conceptos del MCD
	1	Necesidades básicas insatisfechas de la población en el cantón							-31.2149	4.51843	-28.65	-39.1687	-34.3281	-32.1491	-29.2464	-25.0863	-27.638	-33.0173	-44.8802	-22.6551	-26.4145	-31.0463	-34.4141	-25.0793
	2	Desarrollo o presencia de población educada y profesional							-29.0621	14.52	-5.96025	-19.5544	-27.2336	-29.5846	-16.9905	-18.536	-22.7343	7.21779	-10.5734	1.67863	-15.9148	-27.8646	-31.0183	-25.9011
	3	Desarrollo o presencia de sector empresarial competitivo							-66.4058	-54.5688	-50.6359	-42.4127	-69.8801	-67.3613	-54.2678	-60.2274	-47.2458	-52.9691	-28.1782	-53.9946	-66.3575	-67.3704	-65.4711	-68.2901
	4	Importancia de las Transferencias del Gobierno Central al Municipio							-8.74534	5.54483	-6.62543	8.50394	-11.9665	-9.70679	0.371502	-6.27649	-6.39226	-3.38397	8.47142	-3.64069	-10.5118	-11.1113	-8.45126	-9.14215
	5	Necesidad de obtener rentas y explotar RRNN para desarrollo municipal							46.025	46.1097	49.9427	23.3711	66.2942	45.6032	47.8478	32.4152	36.29	47.0956	21.9049	19.3964	45.638	47.1832	46.8686	44.8081
	6	Presencia de grupos de interés particular - renta							29.2177	25.3183	23.8133	7.97867	41.0383	30.5234	29.7348	19.5898	18.6255	24.5129	17.1119	38.9681	35.1443	31.7746	26.564	30.0541
	7	Estado actual del capital y talento humano del municipio							-93.389	-91.4913	-86.0626	-84.2016	-95.525	-93.7448	-91.0269	-88.5965	-86.8087	-83.0247	-73.5149	-76.4533	-93.1832	-93.7402	-92.6732	-95.4559
	8	Capacidad y liderazgo del Alcalde para el desarrollo de la ciudad							59.1397	13.3949	26.6777	19.6721	77.6378	61.155	50.8371	26.4296	36.7135	40.7758	131.099	27.0037	85.8585	54.4052	70.3115	52.7688
	9	Importancia de las Finanzas Municipales para el desarrollo de la ciudad							0	0	0	0	0	0	0	0	0	0	0	0	0	0	0	0
	10	Capacidad de diseño y ejecución de proyectos							-93.5039	-82.9698	-87.5343	-85.6873	-93.8775	-93.705	-91.5162	-91.2123	-87.7619	-91.4648	-86.7777	-93.6565	-90.6158	-93.5351	-94.8364	-91.1513
	11	Desarrollo o estado actual de procesos y competencias municipales							-77.6659	-70.7549	-74.7024	-74.2857	-77.4069	-78.0649	-76.3144	-77.9448	-73.7905	-75.1719	-73.799	-84.0289	-75.9595	-78.1347	-78.5595	-76.7355
	12	Nivel de cobertura eficiente y equitativa bienes y servicios municipales							-58.9953	-33.1975	-22.5166	-38.513	-64.772	-59.9859	-45.7307	-55.1851	-41.9753	-44.3596	-40.9476	-42.58	-55.3195	-59.2622	-60.8346	-56.6303
		Brecha valoración nodos con relación a situación ideal							-28.7381	-10.9578	-16.353	-21.8681	-30.1124	-29.5967	-19.0061	-25.4587	-20.9273	-18.068	-15.3993	-19.1583	-24.1447	-29.4222	-29.5106	-28.0131
	Fuente y elaboración: el autor
									Nivel nacional	EBM alto	ISFM alto	(+) Pob. Urbana	(+) Pob. Rural	(+) Prod. Agrícola	(+) Ind Manuf.	(+) Activ. Profes	(+) Empleo S. Privado	(+) Edu Superior	(-) Dep Financiera	(+) Universidades	(+) Antigü. (+ 110 años)	(+) Distancia (horas)	(+) Temper. (Grados Co)	(-) Altura (msnm)
	Ci	Conceptos del MCD							Nivel nacional
	1	Necesidades básicas insatisfechas de la población en el cantón							0.613242	0.485294	0.583333	0.63	0.645455	0.61866	0.60119	0.573413	0.56963	0.590278	0.65625	0.57598	0.590104	0.613904	0.623003	0.591846
	2	Desarrollo o presencia de población educada y profesional							0.473174	0.580882	0.546795	0.504	0.475926	0.470694	0.511905	0.509127	0.497593	0.566468	0.53125	0.553922	0.516016	0.4791	0.464738	0.485394
	3	Desarrollo o presencia de sector empresarial competitivo							0.344801	0.453125	0.466333	0.494792	0.313973	0.335657	0.449691	0.403495	0.479735	0.446545	0.53125	0.442708	0.353175	0.33414	0.355854	0.329167
	4	Importancia de las Transferencias del Gobierno Central al Municipio							0.792278	0.710938	0.773333	0.723958	0.804882	0.797917	0.743827	0.780242	0.779356	0.761179	0.71875	0.778646	0.797884	0.80448	0.791667	0.792663
	5	Necesidad de obtener rentas y explotar RRNN para desarrollo municipal							0.494711	0.491176	0.483013	0.566	0.445034	0.495893	0.492857	0.538889	0.521852	0.49127	0.575	0.582843	0.492839	0.491488	0.491047	0.499731
	6	Presencia de grupos de interés particular - renta							0.523782	0.535294	0.541346	0.609	0.487458	0.519657	0.519643	0.553571	0.562222	0.539881	0.575	0.505882	0.501953	0.514884	0.531405	0.518638
	7	Estado actual del capital y talento humano del municipio							0.471005	0.595588	0.608974	0.555	0.444613	0.464833	0.537202	0.534921	0.547222	0.582341	0.625	0.569608	0.517839	0.471613	0.458196	0.478047
	8	Capacidad y liderazgo del Alcalde para el desarrollo de la ciudad							0.811353	0.75	0.77	0.755208	0.833333	0.813101	0.808642	0.765726	0.788826	0.789634	0.875	0.757812	0.839286	0.805108	0.824587	0.802717
	9	Importancia de las Finanzas Municipales para el desarrollo de la ciudad							0.697641	0.742647	0.717949	0.71	0.699832	0.693939	0.744048	0.714286	0.757407	0.736111	0.71875	0.737745	0.69362	0.690686	0.683127	0.715054
	10	Capacidad de diseño y ejecución de proyectos							0.422831	0.551471	0.512821	0.505	0.397054	0.413158	0.504464	0.466138	0.478333	0.499008	0.5	0.503431	0.469661	0.411096	0.417631	0.427867
	11	Desarrollo o estado actual de procesos y competencias municipales							0.400419	0.485294	0.430128	0.404	0.398148	0.394458	0.455952	0.411243	0.437963	0.437103	0.4375	0.429902	0.410547	0.391578	0.405992	0.392115
	12	Nivel de cobertura eficiente y equitativa bienes y servicios municipales							0.455632	0.558824	0.584936	0.53	0.417677	0.448724	0.526786	0.485053	0.533333	0.525794	0.53125	0.563725	0.475911	0.454189	0.445868	0.467294
	Fuente y elaboración: el autor

## Sheet: Ci Matriz Conexión (ideal)
		C1	(C1 t-20)	C2	C3	C4	C5	C6	C7	C8	C9	C10	C11	C12	C(1,2)	C(1,2) t-20	C(1,4)	C(1,5)	C(2,3)	C(2,6)	C(2,7)	C(2,8)	C(3,6)	C(3,8)	C(3,9)	C(4,6)	C(4,9)	C(5,3)	C(5,4)	C(5,6)	C(5,9)	C(6,7)	C(6,8)	C(6,10)	C(6,11)	C(7,10)	C(7,11)	C(7,12)	C(8,7)	C(8,9)	C(8,11)	C(9,10)	C(9,12)	C(10,11)	C(11,12)	C(12,1)
		0.25	0.5	0.75	0.75	0.25	0.1	0.1	0.75	1	0.75	0.75	0.75	0.75	0.25	0.1	0.25	0.25	0.75	0.75	0.75	0.75	0.25	0.75	0.75	0.25	0.25	0.25	0.25	0.25	0.25	0.25	0.25	0.25	0.25	0.75	0.75	0.75	0.75	0.75	0.75	0.75	0.75	0.75	0.75	0.75
	Ci	Conceptos del MCD							C* (ideal)	Ci	Brecha (C*- Ci)			Max Calific		Ci'		C3		Cj
	1	Necesidades básicas insatisfechas de la población en el cantón							0.25	0.25	0			0.1		0.455544		0.457013		0.500657
	2	Desarrollo o presencia de población educada y profesional							0.75	0.75	0			1		0.595066		0.603985		0.60401
	3	Desarrollo o presencia de sector empresarial competitivo							0.75	0.75	0			1		0.684645		0.68668		0.677463
	4	Importancia de las Transferencias del Gobierno Central al Municipio							0.25	0.25	0			0.1		0.682861		0.679281		0.662793
	5	Necesidad de obtener rentas y explotar RRNN para desarrollo municipal							0.1	0.1	0			0.1		0.64779		0.643498		0.65791
	6	Presencia de grupos de interés particular - renta							0.1	0.1	0			0.1		0.55354		0.54812		0.549211
	7	Estado actual del capital y talento humano del municipio							0.75	0.75	0			1		0.794409		0.783948		0.763652
	8	Capacidad y liderazgo del Alcalde para el desarrollo de la ciudad							1	1	0			1		0.783058		0.78611		0.785127
	9	Importancia de las Finanzas Municipales para el desarrollo de la ciudad							0.75	0.75	0			1		0.862572		0.869961		0.89051
	10	Capacidad de diseño y ejecución de proyectos							0.75	0.75	0			1		0.823838		0.82821		0.842
	11	Desarrollo o estado actual de procesos y competencias municipales							0.75	0.75	0			1		0.884717		0.87042		0.860955
	12	Nivel de cobertura eficiente y equitativa bienes y servicios municipales							0.75	0.75	0			1		0.904535		0.91361		0.903056
									6.95	6.95	0			8.4		8.67257
	Matriz de relaciones causa - efecto (inicial)
		C1	C2	C3	C4	C5	C6	C7	C8	C9	C10	C11	C12
	C1	0	-0.25	0	0.25	0.25	0	0	0	0	0	0	0		0.75
	C2	0	0	0.75	0	0	-0.75	0.75	0.75	0	0	0	0		3
	C3	0	0	0	0	0	-0.25	0	0.75	0.75	0	0	0		1.75
	C4	0	0	0	0	0	0.25	0	0	0.25	0	0	0		0.5
	C5	0	0	-0.25	0.25	0	0.25	0	0	0.25	0	0	0		1
	C6	0	0	0	0	0	0	-0.25	-0.25	0	-0.25	-0.25	0		1
	C7	0	0	0	0	0	0	0	0	0	0.75	0.75	0.75		2.25
	C8	0	0	0	0	0	0	0.75	0	0.75	0	0.75	0		2.25
	C9	0	0	0	0	0	0	0	0	0	0.75	0	0.75		1.5
	C10	0	0	0	0	0	0	0	0	0	0	0.75	0		0.75
	C11	0	0	0	0	0	0	0	0	0	0	0	0.75		0.75
	C12	-0.75	0	0	0	0	0	0	0	0	0	0	0		0.75
															16.25
	Elaboración: el autor
	Matriz de relaciones causa - efecto (calificación deseada)
		C1	C2	C3	C4	C5	C6	C7	C8	C9	C10	C11	C12
	C1		-0.1		0.1	0.1									0.3
	C2			1			-1	1	1						4
	C3						-0.1		1	1					2.1
	C4						0.1			0.1					0.2
	C5			-1	0.1		0.1			0.1					1.3
	C6							-0.1	-0.1		-0.1	-0.1			0.4
	C7										1	1	1		3
	C8							1		1		1			3
	C9										1		1		2
	C10											1			1
	C11												1		1
	C12	-1													1
															19.3
	Elaboración: el autor
	Matriz de relaciones causa - efecto (con algoritmo genético)
		C1	C2	C3	C4	C5	C6	C7	C8	C9	C10	C11	C12
	C1	0	-0.00215848	0	0.855304	0.438035	0	0	0	0	0	0	0		1.2955
	C2	0	0	0.770498	0	0	-0.348119	0.531776	0.822578	0	0	0	0		2.47297
	C3	0	0	0	0	0	-0.123084	0	0.858412	0.784877	0	0	0		1.76637
	C4	0	0	0	0	0	0.00322786	0	0	0.761592	0	0	0		0.76482
	C5	0	0	-0.0483777	0.00300221	0	0.0315303	0	0	0.00434749	0	0	0		0.0872577
	C6	0	0	0	0	0	0	3.93002e-05	-0.0235495	0	0.00190973	0.317661	0		0.34316
	C7	0	0	0	0	0	0	0	0	0	0.972855	0.906954	0.912484		2.79229
	C8	0	0	0	0	0	0	0.936282	0	1	0	0.777913	0		2.71419
	C9	0	0	0	0	0	0	0	0	0	0.753146	0	1		1.75315
	C10	0	0	0	0	0	0	0	0	0	0	0.427315	0		0.427315
	C11	0	0	0	0	0	0	0	0	0	0	0	1		1
	C12	-0.769759	0	0	0	0	0	0	0	0	0	0	0		0.769759
															16.1868
	Elaboración: el autor
	Matriz de relaciones causa - efecto (diferencia deseada - algoritmo genético)
		C1	C2	C3	C4	C5	C6	C7	C8	C9	C10	C11	C12
	C1	0	0.0978415	0	-0.755304	-0.338035	0	0	0	0	0	0	0
	C2	0	0	0.229502	0	0	0.651881	0.468224	0.177422	0	0	0	0
	C3	0	0	0	0	0	-0.0230838	0	0.141588	0.215123	0	0	0
	C4	0	0	0	0	0	0.0967721	0	0	-0.661592	0	0	0
	C5	0	0	0.951622	0.0969978	0	0.0684697	0	0	0.0956525	0	0	0
	C6	0	0	0	0	0	0	0.0999607	0.0764505	0	0.0980903	-0.217661	0
	C7	0	0	0	0	0	0	0	0	0	0.0271446	0.0930459	0.0875157
	C8	0	0	0	0	0	0	0.0637185	0	0	0	0.222087	0
	C9	0	0	0	0	0	0	0	0	0	0.246854	0	0
	C10	0	0	0	0	0	0	0	0	0	0	0.572685	0
	C11	0	0	0	0	0	0	0	0	0	0	0	0
	C12	0.230241	0	0	0	0	0	0	0	0	0	0	0
	Elaboración: el autor

## Sheet: Resumen brechas Mat Adyac
		Situación ideal	Nivel nacional	EBM alto	ISFM alto	(+) Pob. Urbana	(+) Pob. Rural	(+) Prod. Agrícola	(+) Ind Manuf.	(+) Activ. Profes	(+) Empleo S. Privado	(+) Edu Superior	(-) Dep Financiera	(+) Universidades	(+) Antigü. (+ 110 años)	(+) Distancia (horas)	(+) Temper. (Grados Co)	(-) Altura (msnm)		Promedio
	Ci / Cij	Nivel nacional	Nivel nacional
	C(1,2)	-0.00215848	-0.568156	-0.507796	-0.33949	-0.432058	-0.509956	-0.440969	-0.570073	-0.537345	-0.490934	-0.573667	-0.491816	-0.566437	-0.451478	-0.510749	-0.48006	-0.419755		-0.493171	Medio
	C(1,4)	0.855304	0.784912	0.448899	0.327548	1	0.509321	0.808551	-0.000638101	0.319365	0.238688	0.576435	0.614204	0.857549	0.255104	0.285898	0.28097	0.249312		0.472257	Medio
	C(1,5)	0.438035	0.935543	0.727594	0.653682	0.855047	0.847774	0.666287	0.900227	0.804148	0.723777	0.721439	0.807875	0.827974	0.841697	0.678297	0.739998	0.721422		0.778299	Alto
	C(2,3)	0.770498	0.0539678	0.0145371	0.548176	0.00129477	0.439259	0.0302017	0.00355765	0.0553238	0.0254123	0.153991	0.0136834	0.00204414	0.94374	0.272544	0.329183	0.0182333		0.181572
	C(2,6)	-0.348119	-0.00754494	-0.0124318	-0.0948958	-0.0120394	-0.860656	-0.00325552	-0.0579862	-0.0499765	-0.000485749	-0.145449	-0.04125	-0.17141	-0.027101	-0.173022	-0.27202	-0.00185096		-0.120711
	C(2,7)	0.531776	0.457136	0.17278	0.791677	-0.000125784	1	0.174513	0.356883	1	0.0695834	0.378225	0.279676	6.99564e-05	0.15765	0.108752	0.914406	0.00206894		0.366456	Medio bajo
	C(2,8)	0.822578	0.777495	-0.00192706	0.766079	0.0593073	0.706863	0.948608	0.916019	0.178435	0.111755	0.0171462	0.820003	0.00831283	0.762348	0.514544	0.45391	0.342604		0.461344	Medio
	C(3,6)	-0.123084	-0.0502984	-0.0141437	-0.089864	-0.245291	-0.15008	-0.398851	-0.377094	-0.00179063	-3.73156e-05	-0.10025	-0.186915	-0.0159167	-0.00581454	-0.0670733	-0.0540639	-0.00247218		-0.109997
	C(3,8)	0.858412	0.138383	0.998679	0.128207	0.970682	0.463606	0.0583197	0.0755198	0.896511	0.720865	1	0.50186	0.761121	0.214471	0.354963	1	0.526652		0.550615	Medio
	C(3,9)	0.784877	1	0.117498	0.774362	0.0040591	1	0.793703	1	0.66847	0.428259	0.230802	0.459085	0.69043	0.569181	0.846818	0.970237	0.0676905		0.601287	Medio alto
	C(4,6)	0.00322786	0.00166949	0.113216	0.0577196	0.10392	0.343787	0.175862	0.481315	0.000313496	0.0790618	0.298638	0.123665	0.468585	0.337237	0.234711	0.476094	0.0041093		0.206244	Bajo
	C(4,9)	0.761592	0.953082	0.894021	1	0.866361	0.234769	0.847787	0.154868	0.43235	0.966879	1	1	0.647552	1	0.961948	0.90741	0.856281		0.795207	Alto
	C(5,3)	-0.0483777	-0.0254772	-0.000117756	-0.259982	-0.00547114	-0.296179	-0.0111875	-0.0305854	-0.00640798	-0.000177306	-0.0743715	-0.0225763	-0.0135114	-0.71233	-0.124216	-0.0772149	-0.0208081		-0.105038
	C(5,4)	0.00300221	0.625072	0.896477	0.847635	0.693638	0.693896	0.54197	1	0.840358	1	0.706482	0.836564	0.746872	1	1	1	0.857864		0.830427	Medio alto
	C(5,6)	0.0315303	0.20913	0.22387	0.599578	0.372231	0.695527	0.561658	0.212291	0.363405	0.309576	0.247814	0.464382	0.00183133	0.0731957	0.204801	0.0829655	0.328682		0.309434	Bajo
	C(5,9)	0.00434749	0.134017	0.814495	0.838427	0.895373	0.710947	0.433545	1	1	1	0.892435	0.359242	0.40736	0.0368988	1	0.0338916	0.861404		0.651127	Medio alto
	C(6,7)	3.93002e-05	-0.00242376	-1.66808e-05	-0.00060798	-0.186693	-0.115829	-0.108546	-0.210425	-0.0235103	-0.063691	-0.255285	-0.023868	-0.166484	-0.128048	-0.0187865	-0.0794816	-0.000303362		-0.0865
	C(6,8)	-0.0235495	-0.0125957	-0.0175374	-0.00637906	-0.0282786	-0.241553	-0.0792882	-0.0132316	-0.0852932	0.000146724	-0.101889	-0.188406	-0.00219023	-0.0349916	0.00934187	-0.538206	-0.0889309		-0.0893301
	C(6,10)	0.00190973	-0.00239384	-0.0154353	-0.000928874	-0.0153071	-0.377787	0.00879374	0.000217707	-0.00867608	-0.00185044	-0.353777	-0.0687257	-0.150636	-0.0103865	-0.00221498	-0.122689	7.44965e-05		-0.0701076
	C(6,11)	0.317661	-0.018899	-0.10046	-0.277583	-0.00258362	-0.610596	-0.0727962	-0.0343331	-0.00747007	-0.000805749	-0.000509795	-0.132169	-0.000358204	-0.0404959	-0.0135886	-0.093956	-0.0574268		-0.091502
	C(7,10)	0.972855	0.0137808	0.632197	0.283392	0.52917	0.417586	0.0701977	0.0977255	0.39384	0.887367	0.618236	0.308912	0.780353	0.445757	0.371678	0.551265	0.27818		0.417477	Medio
	C(7,11)	0.906954	0.981059	0.919106	0.32944	0.0259135	0.979909	0.318927	0.956351	0.492677	0.515851	0.679233	0.00900721	0.030257	0.429622	0.504136	0.72591	0.788351		0.542859	Medio
	C(7,12)	0.912484	1	0.458088	0.76904	1	0.897657	1	0.584235	0.754376	1	1	0.678735	0.121076	1	1	0.56642	0.736186		0.785363	Medio alto
	C(8,7)	0.936282	0.564504	0.843495	0.425397	1	0.414975	1	1	0.164548	0.833842	0.766343	0.654589	0.978001	1	1	0.302501	1		0.746762	Medio alto
	C(8,9)	1	0.665663	0.79788	0.316251	0.966699	0.973981	0.761985	0.895021	0.85518	0.759192	0.733937	0.96189	1	0.896818	0.0636468	0.816248	0.702847		0.760452	Medio alto
	C(8,11)	0.777913	0.106329	0.820401	0.822331	1	0.920143	1	0.966692	0.297556	0.817246	0.988848	0.923602	0.807235	0.676408	0.840616	0.107058	0.0759581		0.698151	Medio alto
	C(9,10)	0.753146	1	0.597856	0.896906	0.667684	1	1	0.979006	0.760644	0.573701	0.786397	1	0.464452	0.758876	0.728256	0.794682	0.923838		0.808269	Medio alto
	C(9,12)	1	0.965306	1	0.937695	0.760085	0.472973	1	0.900183	0.721601	0.369984	0.405661	0.889922	1	0.360556	0.524851	0.747787	0.897161		0.74711	Medio alto
	C(10,11)	0.427315	0.902563	0.372499	1	0.90059	0.557238	0.573453	0.129019	1	0.617219	0.306612	1	0.753473	1	0.684507	1	0.940053		0.733577	Medio alto
	C(11,12)	1	0.170408	1	0.717641	0.678115	0.890432	0.219692	0.952939	0.698529	0.943542	1	0.810104	0.891294	1	0.708043	0.866413	0.752687		0.76874	Medio alto
	C(12,1)	-0.769759	-0.639786	-0.592498	-0.653628	-0.689423	-0.516647	-0.589657	-0.543773	-0.64489	-0.65331	-0.719368	-0.615346	-0.530606	-0.570152	-0.610998	-0.628094	-0.537416		-0.608474	Medio alto
	Elaboración: el autor
		Situación ideal	Nivel nacional	EBM alto	ISFM alto	(+) Pob. Urbana	(+) Pob. Rural	(+) Prod. Agrícola	(+) Ind Manuf.	(+) Activ. Profes	(+) Empleo S. Privado	(+) Edu Superior	(-) Dep Financiera	(+) Universidades	(+) Antigü. (+ 110 años)	(+) Distancia (horas)	(+) Temper. (Grados Co)	(-) Altura (msnm)		Promedio
		Nivel nacional	Nivel nacional
	C1	0.455544	0.499856	0.495926	0.487833	0.481159	0.509702	0.500139	0.49848	0.49228	0.48129	0.477927	0.473924	0.502129	0.500267	0.500925	0.500925	0.494637		0.493588
	C2	0.595066	0.553625	0.556326	0.558906	0.552104	0.550566	0.553325	0.552358	0.553775	0.554976	0.553221	0.554379	0.55063	0.553254	0.554585	0.554585	0.553222		0.55374
	C3	0.684645	0.613877	0.615126	0.60997	0.603032	0.618669	0.614764	0.612662	0.612186	0.607424	0.607282	0.59289	0.608629	0.616498	0.614306	0.614306	0.613906		0.610971
	C4	0.682861	0.744854	0.736496	0.73866	0.764263	0.738482	0.744732	0.745662	0.746961	0.745518	0.743881	0.75846	0.759399	0.740291	0.74287	0.74287	0.745889		0.746206
	C5	0.64779	0.676376	0.671547	0.6743	0.674909	0.673771	0.676433	0.680831	0.681156	0.674942	0.675541	0.679048	0.676497	0.672122	0.676205	0.676205	0.674325		0.675888
	C6	0.55354	0.647602	0.645503	0.646445	0.649611	0.646464	0.647751	0.644423	0.642425	0.648314	0.647709	0.656282	0.664047	0.643217	0.646712	0.646712	0.646003		0.648076
	C7	0.794409	0.731556	0.736862	0.730345	0.719193	0.736334	0.732162	0.730906	0.725473	0.723251	0.72154	0.716894	0.707524	0.734174	0.732574	0.732574	0.72862		0.727499
	C8	0.783058	0.699788	0.716513	0.708641	0.707053	0.703937	0.698803	0.711361	0.703808	0.711296	0.703856	0.711126	0.692413	0.701299	0.699076	0.699076	0.701251		0.704331
	C9	0.862572	0.878867	0.879583	0.884172	0.889502	0.877138	0.878457	0.885587	0.878139	0.887974	0.882468	0.892838	0.872113	0.87601	0.877353	0.877353	0.880305		0.881116
	C10	0.823838	0.771253	0.78381	0.779566	0.785066	0.771609	0.771204	0.770831	0.774945	0.783247	0.771423	0.783056	0.765641	0.776308	0.77191	0.77191	0.767162		0.774934
	C11	0.884717	0.828076	0.827414	0.83092	0.838972	0.829494	0.827989	0.819647	0.824713	0.831783	0.827686	0.831878	0.801123	0.831606	0.82837	0.82837	0.823757		0.826987
	C12	0.904535	0.870705	0.877711	0.877897	0.885271	0.867071	0.870553	0.871137	0.868736	0.87572	0.874749	0.879177	0.856959	0.872464	0.870507	0.870507	0.869114		0.872392
	Elaboración: el autor
	Diferencias del valor de los nuevos pesos con relación a los iniciales en la matriz de adyaciencias
	C(1,2)		-0.00090827	-0.0436742	-0.199613	-0.171942	-0.0724511	-0.130203	-0.0108792	-0.0392426	-0.088696	-0.0249439	-0.101934	-0.024249	-0.120137	-0.0493226	-0.098315	-0.139833		-0.0822714
	C(1,4)		-0.216533	0.101101	0.157388	-0.37	0.0437091	-0.236901	0.574745	0.218334	0.314646	-0.0536175	-0.0204542	-0.254118	0.301276	0.276936	0.275159	0.340294		0.0907478
	C(1,5)		-0.445252	-0.279065	-0.17131	-0.360047	-0.390971	-0.175742	-0.366298	-0.260365	-0.228592	-0.216876	-0.264125	-0.338759	-0.391697	-0.190663	-0.264034	-0.214175		-0.284873
	C(2,3)		0.412775	0.536933	-0.0446505	0.515705	0.0301855	0.438299	0.493169	0.434094	0.476069	0.329739	0.530067	0.543054	-0.485146	0.186992	0.146368	0.437412		0.311317
	C(2,6)		-0.480507	-0.458156	-0.384912	-0.521961	0.386077	-0.486617	-0.443502	-0.458357	-0.491551	-0.374789	-0.5025	-0.268296	-0.421727	-0.309242	-0.216616	-0.48883		-0.370093
	C(2,7)		0.121746	0.437514	-0.246484	0.555126	-0.406566	0.40575	0.25026	-0.444974	0.472268	0.185465	0.189074	0.516107	0.438574	0.469145	-0.342161	0.59372		0.19966
	C(2,8)		-0.172258	0.619115	-0.142412	0.602151	-0.0890177	-0.346725	-0.31818	0.427882	0.5087	0.622285	-0.288753	0.558354	-0.146079	0.0949095	0.149189	0.261654		0.146301
	C(3,6)		-0.377212	-0.462327	-0.357572	-0.298709	-0.259769	-0.0223201	-0.0919538	-0.440797	-0.469963	-0.342806	-0.275585	-0.465456	-0.413717	-0.352889	-0.397793	-0.393582		-0.338903
	C(3,8)		0.387835	-0.404561	0.467306	-0.310682	0.03732	0.460779	0.517337	-0.361458	-0.108273	-0.428373	0.18564	-0.213572	0.299983	0.156133	-0.43905	-0.0439462		0.0126512
	C(3,9)		-0.504871	0.433973	-0.210901	0.620941	-0.530471	-0.30718	-0.407738	-0.17482	0.160259	0.312055	0.147165	-0.184548	-0.0871495	-0.370436	-0.44751	0.379173		-0.0732536
	C(4,6)		0.472151	0.325019	0.370806	0.39208	0.130876	0.299337	-0.0128624	0.441221	0.369827	0.158902	0.276335	0.0132776	0.0998721	0.23258	0.00159224	0.453059		0.251505
	C(4,9)		-0.319863	-0.321962	-0.378846	-0.277361	0.408497	-0.21225	0.457334	0.184581	-0.331138	-0.359524	-0.375	-0.0578463	-0.357161	-0.326061	-0.29343	-0.198672		-0.172419
	C(5,3)		-0.407285	-0.499882	-0.232967	-0.536529	-0.107861	-0.417162	-0.430426	-0.452454	-0.503712	-0.414121	-0.602424	-0.51394	0.300481	-0.300695	-0.363625	-0.384658		-0.366704
	C(5,4)		-0.16643	-0.486183	-0.367827	-0.0967627	-0.282416	-0.0870343	-0.540774	-0.339128	-0.508523	-0.204607	-0.261564	-0.193538	-0.567473	-0.554348	-0.518008	-0.436717		-0.350708
	C(5,6)		0.223633	0.27613	-0.106629	0.169769	-0.291487	-0.133308	0.248721	0.0954578	0.194313	0.240678	0.160618	0.52562	0.338653	0.22011	0.357875	0.0767838		0.162308
	C(5,9)		0.352893	-0.285083	-0.30285	-0.335373	-0.236621	0.0498681	-0.483929	-0.493122	-0.461852	-0.407911	0.215758	0.122051	0.409846	-0.516221	0.469276	-0.399307		-0.143911
	C(6,7)		-0.433992	-0.41616	-0.443302	-0.382307	-0.297049	-0.326023	-0.24017	-0.422918	-0.417235	-0.236778	-0.507382	-0.306556	-0.299166	-0.410224	-0.388149	-0.389661		-0.369817
	C(6,8)		-0.450631	-0.394963	-0.472288	-0.53943	-0.178144	-0.38217	-0.417015	-0.358658	-0.463783	-0.396079	-0.249094	-0.484789	-0.41977	-0.469154	0.0542531	-0.34558		-0.372956
	C(6,10)		-0.447035	-0.362506	-0.427597	-0.469693	-0.03122	-0.458196	-0.374622	-0.396086	-0.425187	-0.128763	-0.400024	-0.300344	-0.42516	-0.441056	-0.35238	-0.409931		-0.365613
	C(6,11)		-0.45222	-0.345128	-0.199981	-0.536416	0.185512	-0.398137	-0.432631	-0.450334	-0.470861	-0.512387	-0.399081	-0.524152	-0.414452	-0.455529	-0.40749	-0.379939		-0.387077
	C(7,10)		0.625134	-0.0400099	0.373659	0.19083	0.206308	0.568184	0.455361	0.243929	-0.204959	0.0474389	0.409838	-0.121039	0.198422	0.258206	0.0930188	0.351711		0.228502
	C(7,11)		-0.351702	-0.325356	0.292893	0.68242	-0.358697	0.310641	-0.414067	0.114446	0.108581	-0.0314688	0.678493	0.559326	0.201595	0.123507	-0.102288	-0.152572		0.0834845
	C(7,12)		-0.360742	0.221599	-0.102373	-0.28125	-0.256158	-0.36246	0.0685424	-0.111231	-0.329545	-0.340447	0.0400147	0.522153	-0.359656	-0.365009	0.0693923	-0.0889031		-0.127255
	C(8,7)		0.126858	-0.174377	0.276526	-0.265	0.277786	-0.305463	-0.334821	0.501457	-0.146805	-0.0907477	0.0954112	-0.361825	-0.314583	-0.307531	0.398394	-0.318817		-0.0589711
	C(8,9)		0.0393976	-0.114056	0.379261	-0.241699	-0.271119	-0.0542896	-0.189664	-0.169995	-0.0490072	-0.0176674	-0.21189	-0.402451	-0.19148	0.637289	-0.109361	-0.00123454		-0.0604978
	C(8,11)		0.60254	-0.109464	-0.128998	-0.270833	-0.224857	-0.289503	-0.252185	0.378519	-0.0984959	-0.291693	-0.173602	-0.217652	0.0317933	-0.13524	0.601069	0.634368		0.00348537
	C(9,10)		-0.349505	0.122732	-0.222226	0.042316	-0.367003	-0.349482	-0.321268	-0.113818	0.108707	-0.127667	-0.3125	0.162999	-0.0896051	-0.0702787	-0.15763	-0.247763		-0.14325
	C(9,12)		-0.344035	-0.375	-0.320708	-0.110085	0.139569	-0.377711	-0.294528	-0.130728	0.251683	0.214379	-0.296172	-0.438725	0.269652	0.102244	-0.141933	-0.256032		-0.131758
	C(10,11)		-0.272806	0.230442	-0.330128	-0.20059	0.0597654	0.0541383	0.479612	-0.369048	0.0327813	0.352118	-0.375	-0.148081	-0.359375	-0.049926	-0.378444	-0.304748		-0.0987055
	C(11,12)		0.433017	-0.352941	-0.0490508	0.00588538	-0.32688	0.382222	-0.33776	-0.0823917	-0.308728	-0.35754	-0.141354	-0.346686	-0.387891	-0.109291	-0.258493	-0.160303		-0.149887
	C(12,1)		0.0648622	0.00426287	0.0286276	0.0394233	-0.0152549	0.0159325	-0.0371792	0.0337785	-0.00317185	0.0467491	-0.0721541	-0.0429233	-0.00172334	0.0408554	0.0280942	-0.0075662		0.0076633
	Elaboración: el autor

## Sheet: Ci Matriz Conexión (todos)
		C1	(C1 t-20)	C2	C3	C4	C5	C6	C7	C8	C9	C10	C11	C12	C(1,2)	C(1,2) t-20	C(1,4)	C(1,5)	C(2,3)	C(2,6)	C(2,7)	C(2,8)	C(3,6)	C(3,8)	C(3,9)	C(4,6)	C(4,9)	C(5,3)	C(5,4)	C(5,6)	C(5,9)	C(6,7)	C(6,8)	C(6,10)	C(6,11)	C(7,10)	C(7,11)	C(7,12)	C(8,7)	C(8,9)	C(8,11)	C(9,10)	C(9,12)	C(10,11)	C(11,12)	C(12,1)
		0.613242	0.822336	0.473174	0.344801	0.792278	0.494711	0.523782	0.471005	0.811353	0.697641	0.422831	0.400419	0.455632	0.569064	0.355333	0.568379	0.490291	0.466743	0.488052	0.578881	0.605237	0.42751	0.526218	0.495129	0.47382	0.633219	0.40581	0.458642	0.432763	0.48691	0.436416	0.463226	0.449429	0.471119	0.638914	0.629358	0.639258	0.691362	0.705061	0.708869	0.650495	0.621271	0.629756	0.603425	0.574924
	Ci	Conceptos del MCD							C* (ideal)	Ci promedio	Brecha (C*- Ci)	Ideal	Exper	Prom		Ci'	Brecha (C*- Ci')	Ideal	Exper	Prom		% reduc. brecha		Nuevo C3			Nuevo Cj
	1	Necesidades básicas insatisfechas de la población en el cantón							0.25	0.613242	-0.363242	0.363242	0.0429295	0		0.499856	-0.249856	0.249856	0.0704562	0.113386		-31.2149		0.489613	0.0102434		0.465941	0.0339152
	2	Desarrollo o presencia de población educada y profesional							0.75	0.473174	0.276826	0.276826	0.0512985	0		0.553625	-0.196375	0.196375	0.13175	0.0804516		-29.0621		0.546894	0.00673135		0.561056	-0.00743059
	3	Desarrollo o presencia de sector empresarial competitivo							0.75	0.344801	0.405199	0.405199	0.0520738	0		0.613877	-0.136123	0.136123	0.217002	0.269076		-66.4058		0.60666	0.00721667		0.607735	0.00614176
	4	Importancia de las Transferencias del Gobierno Central al Municipio							0.25	0.792278	-0.542278	0.542278	0.0110283	0		0.744854	0.494854	0.494854	0.0363958	0.0474241		-8.74534		0.749518	-0.00466376		0.753312	-0.00845759
	5	Necesidad de obtener rentas y explotar RRNN para desarrollo municipal							0.1	0.494711	-0.394711	0.394711	0.0912267	0		0.676376	0.576376	0.576376	0.0904389	0.181666		46.025		0.690913	-0.0145363		0.668116	0.00826032
	6	Presencia de grupos de interés particular - renta							0.1	0.523782	-0.423782	0.423782	0.0762177	0		0.647602	0.547602	0.547602	0.0476019	0.12382		29.2177		0.626272	0.02133		0.622288	0.0253134
	7	Estado actual del capital y talento humano del municipio							0.75	0.471005	0.278995	0.278995	0.0531474	0		0.731556	-0.0184445	0.0184445	0.313698	0.260551		-93.389		0.722444	0.00911195		0.743288	-0.0117322
	8	Capacidad y liderazgo del Alcalde para el desarrollo de la ciudad							1	0.811353	0.188647	0.188647	0.170728	0		0.699788	-0.300212	0.300212	0.059163	0.111565		59.1397		0.698562	0.0012262		0.703393	-0.0036052
	9	Importancia de las Finanzas Municipales para el desarrollo de la ciudad							0.75	0.697641	0.0523592	0	0.0273592	0		0.878867	0.128867	0	0.153867	0.181226		0		0.872908	0.00595837		0.870298	0.00856856
	10	Capacidad de diseño y ejecución de proyectos							0.75	0.422831	0.327169	0.327169	0.0378311	0		0.771253	0.0212532	0.0212532	0.386253	0.348422		-93.5039		0.759296	0.0119573		0.690467	0.0807862
	11	Desarrollo o estado actual de procesos y competencias municipales							0.75	0.400419	0.349581	0.349581	0.0581109	0		0.828076	0.0780758	0.0780758	0.485768	0.427657		-77.6659		0.832475	-0.00439932		0.806275	0.0218005
	12	Nivel de cobertura eficiente y equitativa bienes y servicios municipales							0.75	0.455632	0.294368	0.294368	0.0277017	0		0.870705	0.120705	0.120705	0.387372	0.415073		-58.9953		0.857728	0.0129767		0.849007	0.0216983
									6.95	6.50087	0.449132	3.8448	0.699653	0		8.51643	1.06672	2.73988	2.37977	2.56032		-28.7381
	Matriz de relaciones causa - efecto (inicial)
		C1	C2	C3	C4	C5	C6	C7	C8	C9	C10	C11	C12
	C1	0	-0.569064	0	0.568379	0.490291	0	0	0	0	0	0	0		1.62773
	C2	0	0	0.466743	0	0	-0.488052	0.578881	0.605237	0	0	0	0		2.13891
	C3	0	0	0	0	0	-0.42751	0	0.526218	0.495129	0	0	0		1.44886
	C4	0	0	0	0	0	0.47382	0	0	0.633219	0	0	0		1.10704
	C5	0	0	-0.432763	0.458642	0	0.432763	0	0	0.48691	0	0	0		1.81108
	C6	0	0	0	0	0	0	-0.436416	-0.463226	0	-0.449429	-0.471119	0		1.82019
	C7	0	0	0	0	0	0	0	0	0	0.638914	0.629358	0.639258		1.90753
	C8	0	0	0	0	0	0	0.691362	0	0.705061	0	0.708869	0		2.10529
	C9	0	0	0	0	0	0	0	0	0	0.650495	0	0.621271		1.27177
	C10	0	0	0	0	0	0	0	0	0	0	0.629756	0		0.629756
	C11	0	0	0	0	0	0	0	0	0	0	0	0.603425		0.603425
	C12	-0.574924	0	0	0	0	0	0	0	0	0	0	0		0.574924
															17.0465
	Matriz relaciones causa - efecto (brecha con situación ideal)
		C1	C2	C3	C4	C5	C6	C7	C8	C9	C10	C11	C12
	C1		0.319064		-0.318379	-0.240291									0.877733
	C2			0.283257			-0.261948	0.171119	0.144763						0.861087
	C3						0.17751		0.223782	0.254871					0.656163
	C4						-0.22382			-0.383219					0.607039
	C5			0.15581	-0.208642		-0.182763			-0.23691					0.784125
	C6							0.186416	0.213226		0.199429	0.221119			0.82019
	C7										0.111086	0.120642	0.110742		0.342469
	C8							0.0586377		0.0449391		0			0.103577
	C9										0.0995053		0.128729		0.228234
	C10											0.120244			0.120244
	C11												0.146575		0.146575
	C12	-0.175076													0.175076
															5.72251
	Elaboración: el autor
	Matriz relaciones causa - efecto (brecha con relación a criterio de expertos)
		C1	C2	C3	C4	C5	C6	C7	C8	C9	C10	C11	C12
	C1		-0.0715611		0.087871	0.0628345									0.222267
	C2			0.166591			-0.105698	0.0117437	-0.005237						0.28927
	C3						-0.10999		0.0175323	0.0115373					0.13906
	C4						0.18243			0.0699063					0.252336
	C5			-0.123904	0.131983		0.157862			0.0505898					0.464339
	C6							-0.132334	-0.136774		-0.200571	-0.162215			0.631894
	C7										-0.00558104	-0.0356078	-0.0392584		0.0804472
	C8							-0.222612		-0.167561		-0.193244			0.583417
	C9										-0.13487		-0.0431459		0.178016
	C10											-0.00475647			0.00475647
	C11												0.0684503		0.0684503
	C12	0.162424													0.162424
															3.07667
	Matriz relaciones causa - efecto (brecha con relación a promedio nacional)
		C1	C2	C3	C4	C5	C6	C7	C8	C9	C10	C11	C12
	C1		0		0	0									0
	C2			0			0	0	0						0
	C3						0		0	0					0
	C4						0			0					0
	C5			0	0		0			0					0
	C6							0	0		0	0			0
	C7										0	0	0		0
	C8							0		0		0			0
	C9										0		0		0
	C10											0			0
	C11												0		0
	C12	0													0
															0
	Elaboración: el autor
	Matriz relaciones causa - efecto (con algoritmo genético)
		C1	C2	C3	C4	C5	C6	C7	C8	C9	C10	C11	C12		C1	C2	C3	C4	C5	C6	C7	C8	C9	C10	C11	C12
	C1	0	-0.568156	0	0.784912	0.935543	0	0	0	0	0	0	0		0	-0.00090827	0	-0.216533	-0.445252	0	0	0	0	0	0	0
	C2	0	0	0.0539678	0	0	-0.00754494	0.457136	0.777495	0	0	0	0		0	0	0.412775	0	0	-0.480507	0.121746	-0.172258	0	0	0	0
	C3	0	0	0	0	0	-0.0502984	0	0.138383	1	0	0	0		0	0	0	0	0	-0.377212	0	0.387835	-0.504871	0	0	0
	C4	0	0	0	0	0	0.00166949	0	0	0.953082	0	0	0		0	0	0	0	0	0.472151	0	0	-0.319863	0	0	0
	C5	0	0	-0.0254772	0.625072	0	0.20913	0	0	0.134017	0	0	0		0	0	-0.407285	-0.16643	0	0.223633	0	0	0.352893	0	0	0
	C6	0	0	0	0	0	0	-0.00242376	-0.0125957	0	-0.00239384	-0.018899	0		0	0	0	0	0	0	-0.433992	-0.450631	0	-0.447035	-0.45222	0
	C7	0	0	0	0	0	0	0	0	0	0.0137808	0.981059	1		0	0	0	0	0	0	0	0	0	0.625134	-0.351702	-0.360742
	C8	0	0	0	0	0	0	0.564504	0	0.665663	0	0.106329	0		0	0	0	0	0	0	0.126858	0	0.0393976	0	0.60254	0
	C9	0	0	0	0	0	0	0	0	0	1	0	0.965306		0	0	0	0	0	0	0	0	0	-0.349505	0	-0.344035
	C10	0	0	0	0	0	0	0	0	0	0	0.902563	0		0	0	0	0	0	0	0	0	0	0	-0.272806	0
	C11	0	0	0	0	0	0	0	0	0	0	0	0.170408		0	0	0	0	0	0	0	0	0	0	0	0.433017
	C12	-0.639786	0	0	0	0	0	0	0	0	0	0	0		0.0648622	0	0	0	0	0	0	0	0	0	0	0
	Elaboración: el autor

## Sheet: Ci Mat Conex (EBM min alto 6,5)
		C1	(C1 t-20)	C2	C3	C4	C5	C6	C7	C8	C9	C10	C11	C12	C(1,2)	C(1,2) t-20	C(1,4)	C(1,5)	C(2,3)	C(2,6)	C(2,7)	C(2,8)	C(3,6)	C(3,8)	C(3,9)	C(4,6)	C(4,9)	C(5,3)	C(5,4)	C(5,6)	C(5,9)	C(6,7)	C(6,8)	C(6,10)	C(6,11)	C(7,10)	C(7,11)	C(7,12)	C(8,7)	C(8,9)	C(8,11)	C(9,10)	C(9,12)	C(10,11)	C(11,12)	C(12,1)
		0.485294	0.720588	0.580882	0.453125	0.710938	0.491176	0.535294	0.595588	0.75	0.742647	0.551471	0.485294	0.558824	0.551471	0.454412	0.55	0.448529	0.551471	0.470588	0.610294	0.617188	0.476471	0.594118	0.551471	0.438235	0.572059	0.396875	0.410294	0.5	0.529412	0.416176	0.4125	0.377941	0.445588	0.592187	0.59375	0.679688	0.669118	0.683824	0.710938	0.720588	0.625	0.602941	0.647059	0.588235
	Ci	Conceptos del MCD							C* (ideal)	Ci promedio	Brecha (C*- Ci)	Ideal	Exper	Prom		Ci'	Brecha (C*- Ci')	Ideal	Exper	Prom		% reduc. brecha		Nuevo C3			Nuevo Cj
	1	Necesidades básicas insatisfechas de la población en el cantón							0.25	0.485294	-0.235294	0.235294	0.0850184	0.127948		0.495926	-0.245926	0.245926	0.0743868	0.117316		4.51843		0.494699	0.00122635		0.465223	0.0307029
	2	Desarrollo o presencia de población educada y profesional							0.75	0.580882	0.169118	0.169118	0.159007	0.107709		0.556326	-0.193674	0.193674	0.134451	0.0831529		14.52		0.552683	0.00364292		0.584966	-0.0286395
	3	Desarrollo o presencia de sector empresarial competitivo							0.75	0.453125	0.296875	0.296875	0.05625	0.108324		0.615126	-0.134874	0.134874	0.218251	0.270325		-54.5688		0.605784	0.0093422		0.606087	0.00903888
	4	Importancia de las Transferencias del Gobierno Central al Municipio							0.25	0.710938	-0.460938	0.460938	0.0703125	0.0813408		0.736496	0.486496	0.486496	0.0447543	0.0557826		5.54483		0.750667	-0.0141714		0.716096	0.0204002
	5	Necesidad de obtener rentas y explotar RRNN para desarrollo municipal							0.1	0.491176	-0.391176	0.391176	0.094761	0.00353434		0.671547	0.571547	0.571547	0.0856094	0.176836		46.1097		0.673182	-0.00163514		0.640099	0.0314476
	6	Presencia de grupos de interés particular - renta							0.1	0.535294	-0.435294	0.435294	0.0647059	0.0115118		0.645503	0.545503	0.545503	0.0455033	0.121721		25.3183		0.647243	-0.00173983		0.654978	-0.00947465
	7	Estado actual del capital y talento humano del municipio							0.75	0.595588	0.154412	0.154412	0.177731	0.124584		0.736862	-0.0131385	0.0131385	0.319004	0.265857		-91.4913		0.731053	0.00580877		0.733163	0.00369813
	8	Capacidad y liderazgo del Alcalde para el desarrollo de la ciudad							1	0.75	0.25	0.25	0.109375	0.0613532		0.716513	-0.283487	0.283487	0.0758878	0.0948404		13.3949		0.71391	0.00260277		0.643012	0.073501
	9	Importancia de las Finanzas Municipales para el desarrollo de la ciudad							0.75	0.742647	0.00735294	0	0.0176471	0.0450063		0.879583	0.129583	0	0.154583	0.181942		0		0.87106	0.0085231		0.846893	0.0326906
	10	Capacidad de diseño y ejecución de proyectos							0.75	0.551471	0.198529	0.198529	0.166471	0.12864		0.78381	0.0338099	0.0338099	0.39881	0.360979		-82.9698		0.772297	0.0115126		0.73683	0.0469797
	11	Desarrollo o estado actual de procesos y competencias municipales							0.75	0.485294	0.264706	0.264706	0.142986	0.0848755		0.827414	0.0774135	0.0774135	0.485106	0.426995		-70.7549		0.834841	-0.00742721		0.820073	0.00734019
	12	Nivel de cobertura eficiente y equitativa bienes y servicios municipales							0.75	0.558824	0.191176	0.191176	0.0754902	0.103192		0.877711	0.127711	0.127711	0.394377	0.422079		-33.1975		0.885732	-0.00802114		0.83248	0.0452309
									6.95	6.94053	0.00946691	3.04752	1.21976	0.988018		8.54282	1.10096	2.71358	2.43072	2.57783		-10.9578
	Matriz de relaciones causa - efecto (inicial)
		C1	C2	C3	C4	C5	C6	C7	C8	C9	C10	C11	C12
	C1	0	-0.551471	0	0.55	0.448529	0	0	0	0	0	0	0		1.55
	C2	0	0	0.551471	0	0	-0.470588	0.610294	0.617188	0	0	0	0		2.24954
	C3	0	0	0	0	0	-0.476471	0	0.594118	0.551471	0	0	0		1.62206
	C4	0	0	0	0	0	0.438235	0	0	0.572059	0	0	0		1.01029
	C5	0	0	-0.5	0.410294	0	0.5	0	0	0.529412	0	0	0		1.93971
	C6	0	0	0	0	0	0	-0.416176	-0.4125	0	-0.377941	-0.445588	0		1.65221
	C7	0	0	0	0	0	0	0	0	0	0.592187	0.59375	0.679688		1.86563
	C8	0	0	0	0	0	0	0.669118	0	0.683824	0	0.710938	0		2.06388
	C9	0	0	0	0	0	0	0	0	0	0.720588	0	0.625		1.34559
	C10	0	0	0	0	0	0	0	0	0	0	0.602941	0		0.602941
	C11	0	0	0	0	0	0	0	0	0	0	0	0.647059		0.647059
	C12	-0.588235	0	0	0	0	0	0	0	0	0	0	0		0.588235
															17.1371
	Matriz relaciones causa - efecto (brecha con situación ideal)
		C1	C2	C3	C4	C5	C6	C7	C8	C9	C10	C11	C12
	C1		0.301471		-0.3	-0.198529									0.8
	C2			0.198529			-0.279412	0.139706	0.132812						0.75046
	C3						0.226471		0.155882	0.198529					0.580882
	C4						-0.188235			-0.322059					0.510294
	C5			0.25	-0.160294		-0.25			-0.279412					0.939706
	C6							0.166176	0.1625		0.127941	0.195588			0.652206
	C7										0.157813	0.15625	0.0703125		0.384375
	C8							0.0808824		0.0661765		0.0390625			0.186121
	C9										0.0294118		0.125		0.154412
	C10											0.147059			0.147059
	C11												0.102941		0.102941
	C12	-0.161765													0.161765
															5.37022
	Elaboración: el autor
	Matriz relaciones causa - efecto (brecha con relación a criterio de expertos)
		C1	C2	C3	C4	C5	C6	C7	C8	C9	C10	C11	C12
	C1		-0.0891544		0.10625	0.104596									0.3
	C2			0.0818627			-0.123162	-0.0196691	-0.0171875						0.241881
	C3						-0.0610294		-0.0503676	-0.0448039					0.156201
	C4						0.218015			0.131066					0.349081
	C5			-0.0566667	0.180331		0.090625			0.00808824					0.335711
	C6							-0.152574	-0.1875		-0.272059	-0.187745			0.799877
	C7										0.0411458	0	-0.0796875		0.120833
	C8							-0.200368		-0.146324		-0.195312			0.542004
	C9										-0.204963		-0.046875		0.251838
	C10											0.0220588			0.0220588
	C11												0.0248162		0.0248162
	C12	0.175735													0.175735
															3.32004
	Elaboración: el autor
	Matriz relaciones causa - efecto (brecha con relación a promedio nacional)
		C1	C2	C3	C4	C5	C6	C7	C8	C9	C10	C11	C12
	C1		-0.0175933		0.018379	0.0417611									0.0777334
	C2			-0.0847278			-0.0174635	-0.0314128	-0.0119505						0.145555
	C3						0.0489607		-0.0679	-0.0563412					0.173202
	C4						0.0355851			0.0611598					0.0967449
	C5			0.0672374	0.0483479		-0.0672374			-0.0425016					0.225324
	C6							-0.0202391	-0.0507263		-0.071488	-0.0255305			0.167984
	C7										0.0467269	0.0356078	-0.0404291		0.122764
	C8							0.0222446		0.0212374		-0.002069			0.045551
	C9										-0.0700936		-0.00372907		0.0738226
	C10											0.0268153			0.0268153
	C11												-0.0436342		0.0436342
	C12	0.0133114													0.0133114
															1.21244
	Elaboración: el autor
	Matriz relaciones causa - efecto (con algoritmo genético)
		C1	C2	C3	C4	C5	C6	C7	C8	C9	C10	C11	C12		C1	C2	C3	C4	C5	C6	C7	C8	C9	C10	C11	C12
	C1	0	-0.507796	0	0.448899	0.727594	0	0	0	0	0	0	0		0	-0.0436742	0	0.101101	-0.279065	0	0	0	0	0	0	0
	C2	0	0	0.0145371	0	0	-0.0124318	0.17278	-0.00192706	0	0	0	0		0	0	0.536933	0	0	-0.458156	0.437514	0.619115	0	0	0	0
	C3	0	0	0	0	0	-0.0141437	0	0.998679	0.117498	0	0	0		0	0	0	0	0	-0.462327	0	-0.404561	0.433973	0	0	0
	C4	0	0	0	0	0	0.113216	0	0	0.894021	0	0	0		0	0	0	0	0	0.325019	0	0	-0.321962	0	0	0
	C5	0	0	-0.000117756	0.896477	0	0.22387	0	0	0.814495	0	0	0		0	0	-0.499882	-0.486183	0	0.27613	0	0	-0.285083	0	0	0
	C6	0	0	0	0	0	0	-1.66808e-05	-0.0175374	0	-0.0154353	-0.10046	0		0	0	0	0	0	0	-0.41616	-0.394963	0	-0.362506	-0.345128	0
	C7	0	0	0	0	0	0	0	0	0	0.632197	0.919106	0.458088		0	0	0	0	0	0	0	0	0	-0.0400099	-0.325356	0.221599
	C8	0	0	0	0	0	0	0.843495	0	0.79788	0	0.820401	0		0	0	0	0	0	0	-0.174377	0	-0.114056	0	-0.109464	0
	C9	0	0	0	0	0	0	0	0	0	0.597856	0	1		0	0	0	0	0	0	0	0	0	0.122732	0	-0.375
	C10	0	0	0	0	0	0	0	0	0	0	0.372499	0		0	0	0	0	0	0	0	0	0	0	0.230442	0
	C11	0	0	0	0	0	0	0	0	0	0	0	1		0	0	0	0	0	0	0	0	0	0	0	-0.352941
	C12	-0.592498	0	0	0	0	0	0	0	0	0	0	0		0.00426287	0	0	0	0	0	0	0	0	0	0	0
	Elaboración: el autor
		0	-0.507796	0	0.448899	0.727594	0	0	0	0	0	0	0
		0	0	0.0145371	0	0	-0.0124318	0.17278	-0.00192706	0	0	0	0
		0	0	0	0	0	-0.0141437	0	0.998679	0.117498	0	0	0
		0	0	0	0	0	0.113216	0	0	0.894021	0	0	0
		0	0	-0.000117756	0.896477	0	0.22387	0	0	0.814495	0	0	0
		0	0	0	0	0	0	-1.66808e-05	-0.0175374	0	-0.0154353	-0.10046	0
		0	0	0	0	0	0	0	0	0	0.632197	0.919106	0.458088
		0	0	0	0	0	0	0.843495	0	0.79788	0	0.820401	0
		0	0	0	0	0	0	0	0	0	0.597856	0	1
		0	0	0	0	0	0	0	0	0	0	0.372499	0
		0	0	0	0	0	0	0	0	0	0	0	1
		-0.592498	0	0	0	0	0	0	0	0	0	0	0

## Sheet: Ci Mat Conex (ISFM alto 7,5)
		C1	(C1 t-20)	C2	C3	C4	C5	C6	C7	C8	C9	C10	C11	C12	C(1,2)	C(1,2) t-20	C(1,4)	C(1,5)	C(2,3)	C(2,6)	C(2,7)	C(2,8)	C(3,6)	C(3,8)	C(3,9)	C(4,6)	C(4,9)	C(5,3)	C(5,4)	C(5,6)	C(5,9)	C(6,7)	C(6,8)	C(6,10)	C(6,11)	C(7,10)	C(7,11)	C(7,12)	C(8,7)	C(8,9)	C(8,11)	C(9,10)	C(9,12)	C(10,11)	C(11,12)	C(12,1)
		0.583333	0.802885	0.546795	0.466333	0.773333	0.483013	0.541346	0.608974	0.77	0.717949	0.512821	0.430128	0.584936	0.539103	0.353205	0.484936	0.482372	0.503526	0.479808	0.545192	0.623667	0.447436	0.595513	0.563462	0.428526	0.621154	0.435256	0.479808	0.492949	0.535577	0.44391	0.478667	0.428526	0.477564	0.657051	0.622333	0.666667	0.701923	0.695513	0.693333	0.674679	0.616987	0.669872	0.66859	0.625
	Ci	Conceptos del MCD							C* (ideal)	Ci promedio	Brecha (C*- Ci)	Ideal	Exper	Prom		Ci'	Brecha (C*- Ci')	Ideal	Exper	Prom		% reduc. brecha		Nuevo C3			Nuevo Cj
	1	Necesidades básicas insatisfechas de la población en el cantón							0.25	0.583333	-0.333333	0.333333	0.0130208	0.0299087		0.487833	-0.237833	0.237833	0.0824792	0.125409		-28.65		0.484645	0.00318832		0.521013	-0.0331801
	2	Desarrollo o presencia de población educada y profesional							0.75	0.546795	0.203205	0.203205	0.12492	0.0736214		0.558906	-0.191094	0.191094	0.137031	0.0857329		-5.96025		0.569318	-0.0104116		0.570335	-0.011429
	3	Desarrollo o presencia de sector empresarial competitivo							0.75	0.466333	0.283667	0.283667	0.0694583	0.121532		0.60997	-0.14003	0.14003	0.213095	0.265169		-50.6359		0.626229	-0.016259		0.658185	-0.048215
	4	Importancia de las Transferencias del Gobierno Central al Municipio							0.25	0.773333	-0.523333	0.523333	0.00791667	0.018945		0.73866	0.48866	0.48866	0.0425898	0.0536181		-6.62543		0.733296	0.0053644		0.70871	0.0299506
	5	Necesidad de obtener rentas y explotar RRNN para desarrollo municipal							0.1	0.483013	-0.383013	0.383013	0.102925	0.011698		0.6743	0.5743	0.5743	0.0883624	0.179589		49.9427		0.664171	0.0101289		0.655475	0.0188249
	6	Presencia de grupos de interés particular - renta							0.1	0.541346	-0.441346	0.441346	0.0586538	0.0175638		0.646445	0.546445	0.546445	0.0464451	0.122663		23.8133		0.661968	-0.0155229		0.631338	0.0151071
	7	Estado actual del capital y talento humano del municipio							0.75	0.608974	0.141026	0.141026	0.191117	0.13797		0.730345	-0.0196553	0.0196553	0.312488	0.25934		-86.0626		0.737683	-0.00733846		0.716339	0.014006
	8	Capacidad y liderazgo del Alcalde para el desarrollo de la ciudad							1	0.77	0.23	0.23	0.129375	0.0413532		0.708641	-0.291359	0.291359	0.0680162	0.102712		26.6777		0.701301	0.00733984		0.709337	-0.000695903
	9	Importancia de las Finanzas Municipales para el desarrollo de la ciudad							0.75	0.717949	0.0320513	0	0.00705128	0.0203079		0.884172	0.134172	0	0.159172	0.186531		0		0.880291	0.00388072		0.8207	0.0634723
	10	Capacidad de diseño y ejecución de proyectos							0.75	0.512821	0.237179	0.237179	0.127821	0.0899895		0.779566	0.0295661	0.0295661	0.394566	0.356735		-87.5343		0.774479	0.00508746		0.708751	0.0708154
	11	Desarrollo o estado actual de procesos y competencias municipales							0.75	0.430128	0.319872	0.319872	0.0878205	0.0297096		0.83092	0.08092	0.08092	0.488612	0.430501		-74.7024		0.827121	0.00379927		0.782285	0.0486355
	12	Nivel de cobertura eficiente y equitativa bienes y servicios municipales							0.75	0.584936	0.165064	0.165064	0.101603	0.129304		0.877897	0.127897	0.127897	0.394564	0.422266		-22.5166		0.879457	-0.00155966		0.882877	-0.00497991
									6.95	7.01896	-0.0689615	3.26104	1.02168	0.721903		8.52766	1.10199	2.72776	2.42742	2.59027		-16.353
	Matriz de relaciones causa - efecto (inicial)
		C1	C2	C3	C4	C5	C6	C7	C8	C9	C10	C11	C12
	C1	0	-0.539103	0	0.484936	0.482372	0	0	0	0	0	0	0		1.50641
	C2	0	0	0.503526	0	0	-0.479808	0.545192	0.623667	0	0	0	0		2.15219
	C3	0	0	0	0	0	-0.447436	0	0.595513	0.563462	0	0	0		1.60641
	C4	0	0	0	0	0	0.428526	0	0	0.621154	0	0	0		1.04968
	C5	0	0	-0.492949	0.479808	0	0.492949	0	0	0.535577	0	0	0		2.00128
	C6	0	0	0	0	0	0	-0.44391	-0.478667	0	-0.428526	-0.477564	0		1.82867
	C7	0	0	0	0	0	0	0	0	0	0.657051	0.622333	0.666667		1.94605
	C8	0	0	0	0	0	0	0.701923	0	0.695513	0	0.693333	0		2.09077
	C9	0	0	0	0	0	0	0	0	0	0.674679	0	0.616987		1.29167
	C10	0	0	0	0	0	0	0	0	0	0	0.669872	0		0.669872
	C11	0	0	0	0	0	0	0	0	0	0	0	0.66859		0.66859
	C12	-0.625	0	0	0	0	0	0	0	0	0	0	0		0.625
															17.4366
	Matriz relaciones causa - efecto (brecha con situación ideal)
		C1	C2	C3	C4	C5	C6	C7	C8	C9	C10	C11	C12
	C1		0.289103		-0.234936	-0.232372									0.75641
	C2			0.246474			-0.270192	0.204808	0.126333						0.847808
	C3						0.197436		0.154487	0.186538					0.538462
	C4						-0.178526			-0.371154					0.549679
	C5			0.242949	-0.229808		-0.242949			-0.285577					1.00128
	C6							0.19391	0.228667		0.178526	0.227564			0.828667
	C7										0.0929487	0.127667	0.0833333		0.303949
	C8							0.0480769		0.0544872		0.0566667			0.159231
	C9										0.0753205		0.133013		0.208333
	C10											0.0801282			0.0801282
	C11												0.0814103		0.0814103
	C12	-0.125													0.125
															5.48036
	Elaboración: el autor
	Matriz relaciones causa - efecto (brecha con relación a criterio de expertos)
		C1	C2	C3	C4	C5	C6	C7	C8	C9	C10	C11	C12
	C1		-0.101522		0.171314	0.0707532									0.34359
	C2			0.129808			-0.113942	0.0454327	-0.0236667						0.312849
	C3						-0.0900641		-0.0517628	-0.0567949					0.198622
	C4						0.227724			0.0819712					0.309696
	C5			-0.0637179	0.110817		0.0976763			0.00192308					0.274135
	C6							-0.12484	-0.121333		-0.221474	-0.155769			0.623417
	C7										-0.0237179	-0.0285833	-0.0666667		0.118968
	C8							-0.233173		-0.158013		-0.177708			0.568894
	C9										-0.159054		-0.0388622		0.197917
	C10											-0.0448718			0.0448718
	C11												0.00328526		0.00328526
	C12	0.2125													0.2125
															3.20874
	Elaboración: el autor
	Matriz relaciones causa - efecto (brecha con relación a promedio nacional)
		C1	C2	C3	C4	C5	C6	C7	C8	C9	C10	C11	C12
	C1		-0.0299614		0.0834431	0.00791873									0.121323
	C2			-0.0367829			-0.00824406	0.033689	-0.0184297						0.0971456
	C3						0.019926		-0.0692952	-0.0683322					0.157553
	C4						0.0452948			0.0120648					0.0573596
	C5			0.0601862	-0.0211657		-0.0601862			-0.0486667					0.190205
	C6							0.00749473	0.0154404		-0.0209036	0.00644538			0.0502841
	C7										-0.0181369	0.00702446	-0.0274083		0.0525696
	C8							-0.0105608		0.00954806		0.0155352			0.0356441
	C9										-0.0241848		0.00428375		0.0284686
	C10											-0.0401153			0.0401153
	C11												-0.0651651		0.0651651
	C12	0.0500761													0.0500761
															0.945909
	Elaboración: el autor
	Matriz relaciones causa - efecto (con algoritmo genético)
		C1	C2	C3	C4	C5	C6	C7	C8	C9	C10	C11	C12		C1	C2	C3	C4	C5	C6	C7	C8	C9	C10	C11	C12
	C1	0	-0.33949	0	0.327548	0.653682	0	0	0	0	0	0	0		0	-0.199613	0	0.157388	-0.17131	0	0	0	0	0	0	0
	C2	0	0	0.548176	0	0	-0.0948958	0.791677	0.766079	0	0	0	0		0	0	-0.0446505	0	0	-0.384912	-0.246484	-0.142412	0	0	0	0
	C3	0	0	0	0	0	-0.089864	0	0.128207	0.774362	0	0	0		0	0	0	0	0	-0.357572	0	0.467306	-0.210901	0	0	0
	C4	0	0	0	0	0	0.0577196	0	0	1	0	0	0		0	0	0	0	0	0.370806	0	0	-0.378846	0	0	0
	C5	0	0	-0.259982	0.847635	0	0.599578	0	0	0.838427	0	0	0		0	0	-0.232967	-0.367827	0	-0.106629	0	0	-0.30285	0	0	0
	C6	0	0	0	0	0	0	-0.00060798	-0.00637906	0	-0.000928874	-0.277583	0		0	0	0	0	0	0	-0.443302	-0.472288	0	-0.427597	-0.199981	0
	C7	0	0	0	0	0	0	0	0	0	0.283392	0.32944	0.76904		0	0	0	0	0	0	0	0	0	0.373659	0.292893	-0.102373
	C8	0	0	0	0	0	0	0.425397	0	0.316251	0	0.822331	0		0	0	0	0	0	0	0.276526	0	0.379261	0	-0.128998	0
	C9	0	0	0	0	0	0	0	0	0	0.896906	0	0.937695		0	0	0	0	0	0	0	0	0	-0.222226	0	-0.320708
	C10	0	0	0	0	0	0	0	0	0	0	1	0		0	0	0	0	0	0	0	0	0	0	-0.330128	0
	C11	0	0	0	0	0	0	0	0	0	0	0	0.717641		0	0	0	0	0	0	0	0	0	0	0	-0.0490508
	C12	-0.653628	0	0	0	0	0	0	0	0	0	0	0		0.0286276	0	0	0	0	0	0	0	0	0	0	0
	Elaboración: el autor
		0	-0.33949	0	0.327548	0.653682	0	0	0	0	0	0	0
		0	0	0.548176	0	0	-0.0948958	0.791677	0.766079	0	0	0	0
		0	0	0	0	0	-0.089864	0	0.128207	0.774362	0	0	0
		0	0	0	0	0	0.0577196	0	0	1	0	0	0
		0	0	-0.259982	0.847635	0	0.599578	0	0	0.838427	0	0	0
		0	0	0	0	0	0	-0.00060798	-0.00637906	0	-0.000928874	-0.277583	0
		0	0	0	0	0	0	0	0	0	0.283392	0.32944	0.76904
		0	0	0	0	0	0	0.425397	0	0.316251	0	0.822331	0
		0	0	0	0	0	0	0	0	0	0.896906	0	0.937695
		0	0	0	0	0	0	0	0	0	0	1	0
		0	0	0	0	0	0	0	0	0	0	0	0.717641
		-0.653628	0	0	0	0	0	0	0	0	0	0	0

## Sheet: Ci Mat Conex (urbanos)
		C1	(C1 t-20)	C2	C3	C4	C5	C6	C7	C8	C9	C10	C11	C12	C(1,2)	C(1,2) t-20	C(1,4)	C(1,5)	C(2,3)	C(2,6)	C(2,7)	C(2,8)	C(3,6)	C(3,8)	C(3,9)	C(4,6)	C(4,9)	C(5,3)	C(5,4)	C(5,6)	C(5,9)	C(6,7)	C(6,8)	C(6,10)	C(6,11)	C(7,10)	C(7,11)	C(7,12)	C(8,7)	C(8,9)	C(8,11)	C(9,10)	C(9,12)	C(10,11)	C(11,12)	C(12,1)
		0.63	0.85	0.504	0.494792	0.723958	0.566	0.609	0.555	0.755208	0.71	0.505	0.404	0.53	0.604	0.375	0.63	0.495	0.517	0.534	0.555	0.661458	0.544	0.66	0.625	0.496	0.589	0.461	0.596875	0.542	0.56	0.569	0.567708	0.485	0.539	0.72	0.708333	0.71875	0.735	0.725	0.729167	0.71	0.65	0.7	0.684	0.65
	Ci	Conceptos del MCD							C* (ideal)	Ci promedio	Brecha (C*- Ci)	Ideal	Exper	Prom		Ci'	Brecha (C*- Ci')	Ideal	Exper	Prom		% reduc. brecha		Nuevo C3			Nuevo Cj
	1	Necesidades básicas insatisfechas de la población en el cantón							0.25	0.63	-0.38	0.38	0.0596875	0.016758		0.481159	-0.231159	0.231159	0.0891536	0.132083		-39.1687			0.481159			0.481159
	2	Desarrollo o presencia de población educada y profesional							0.75	0.504	0.246	0.246	0.082125	0.0308265		0.552104	-0.197896	0.197896	0.130229	0.0789304		-19.5544			0.552104			0.552104
	3	Desarrollo o presencia de sector empresarial competitivo							0.75	0.494792	0.255208	0.255208	0.0979167	0.14999		0.603032	-0.146968	0.146968	0.206157	0.258231		-42.4127			0.603032			0.603032
	4	Importancia de las Transferencias del Gobierno Central al Municipio							0.25	0.723958	-0.473958	0.473958	0.0572917	0.06832		0.764263	0.514263	0.514263	0.0169865	0.0280148		8.50394			0.764263			0.764263
	5	Necesidad de obtener rentas y explotar RRNN para desarrollo municipal							0.1	0.566	-0.466	0.466	0.0199375	0.0712892		0.674909	0.574909	0.574909	0.0889719	0.180199		23.3711			0.674909			0.674909
	6	Presencia de grupos de interés particular - renta							0.1	0.609	-0.509	0.509	0.009	0.0852177		0.649611	0.549611	0.549611	0.0496114	0.125829		7.97867			0.649611			0.649611
	7	Estado actual del capital y talento humano del municipio							0.75	0.555	0.195	0.195	0.137143	0.0839954		0.719193	-0.0308068	0.0308068	0.301336	0.248189		-84.2016			0.719193			0.719193
	8	Capacidad y liderazgo del Alcalde para el desarrollo de la ciudad							1	0.755208	0.244792	0.244792	0.114583	0.0561449		0.707053	-0.292947	0.292947	0.0664277	0.104301		19.6721			0.707053			0.707053
	9	Importancia de las Finanzas Municipales para el desarrollo de la ciudad							0.75	0.71	0.04	0	0.015	0.0123592		0.889502	0.139502	0	0.164502	0.191861		0			0.889502			0.889502
	10	Capacidad de diseño y ejecución de proyectos							0.75	0.505	0.245	0.245	0.12	0.0821689		0.785066	0.0350662	0.0350662	0.400066	0.362235		-85.6873			0.785066			0.785066
	11	Desarrollo o estado actual de procesos y competencias municipales							0.75	0.404	0.346	0.346	0.0616923	0.00358143		0.838972	0.0889716	0.0889716	0.496664	0.438553		-74.2857			0.838972			0.838972
	12	Nivel de cobertura eficiente y equitativa bienes y servicios municipales							0.75	0.53	0.22	0.22	0.0466667	0.0743683		0.885271	0.135271	0.135271	0.401938	0.42964		-38.513			0.885271			0.885271
									6.95	6.98696	-0.0369583	3.58096	0.821043	0.73502		8.55014	1.13782	2.79787	2.41204	2.57807		-21.8681
	Matriz de relaciones causa - efecto (inicial)
		C1	C2	C3	C4	C5	C6	C7	C8	C9	C10	C11	C12
	C1	0	-0.604	0	0.63	0.495	0	0	0	0	0	0	0		1.729
	C2	0	0	0.517	0	0	-0.534	0.555	0.661458	0	0	0	0		2.26746
	C3	0	0	0	0	0	-0.544	0	0.66	0.625	0	0	0		1.829
	C4	0	0	0	0	0	0.496	0	0	0.589	0	0	0		1.085
	C5	0	0	-0.542	0.596875	0	0.542	0	0	0.56	0	0	0		2.24087
	C6	0	0	0	0	0	0	-0.569	-0.567708	0	-0.485	-0.539	0		2.16071
	C7	0	0	0	0	0	0	0	0	0	0.72	0.708333	0.71875		2.14708
	C8	0	0	0	0	0	0	0.735	0	0.725	0	0.729167	0		2.18917
	C9	0	0	0	0	0	0	0	0	0	0.71	0	0.65		1.36
	C10	0	0	0	0	0	0	0	0	0	0	0.7	0		0.7
	C11	0	0	0	0	0	0	0	0	0	0	0	0.684		0.684
	C12	-0.65	0	0	0	0	0	0	0	0	0	0	0		0.65
															19.0423
	Matriz relaciones causa - efecto (brecha con situación ideal)
		C1	C2	C3	C4	C5	C6	C7	C8	C9	C10	C11	C12
	C1		0.354		-0.38	-0.245									0.979
	C2			0.233			-0.216	0.195	0.0885417						0.732542
	C3						0.294		0.09	0.125					0.509
	C4						-0.246			-0.339					0.585
	C5			0.292	-0.346875		-0.292			-0.31					1.24087
	C6							0.319	0.317708		0.235	0.289			1.16071
	C7										0.03	0.0416667	0.03125		0.102917
	C8							0.015		0.025		0.0208333			0.0608333
	C9										0.04		0.1		0.14
	C10											0.05			0.05
	C11												0.066		0.066
	C12	-0.1													0.1
															5.72687
	Elaboración: el autor
	Matriz relaciones causa - efecto (brecha con relación a criterio de expertos)
		C1	C2	C3	C4	C5	C6	C7	C8	C9	C10	C11	C12
	C1		-0.036625		0.02625	0.058125									0.121
	C2			0.116333			-0.05975	0.035625	-0.0614583						0.273167
	C3						0.0065		-0.11625	-0.118333					0.241083
	C4						0.16025			0.114125					0.274375
	C5			-0.0146667	-0.00625		0.048625			-0.0225					0.0920417
	C6							0.00025	-0.0322917		-0.165	-0.0943333			0.291875
	C7										-0.0866667	-0.114583	-0.11875		0.32
	C8							-0.26625		-0.1875		-0.213542			0.667292
	C9										-0.194375		-0.071875		0.26625
	C10											-0.075			0.075
	C11												-0.012125		0.012125
	C12	0.2375													0.2375
															2.87171
	Elaboración: el autor
	Matriz relaciones causa - efecto (brecha con relación a promedio nacional)
		C1	C2	C3	C4	C5	C6	C7	C8	C9	C10	C11	C12
	C1		0.0349361		-0.061621	-0.00470948									0.101267
	C2			-0.0502572			0.0459482	0.0238813	-0.0562213						0.176308
	C3						0.11649		-0.133782	-0.129871					0.380143
	C4						-0.0221796			0.0442187					0.0663983
	C5			0.109237	-0.138233		-0.109237			-0.0730898					0.429798
	C6							0.132584	0.104482		0.0355708	0.0678813			0.340519
	C7										-0.0810856	-0.0789755	-0.0794916		0.239553
	C8							-0.0436377		-0.0199391		-0.0202982			0.083875
	C9										-0.0595053		-0.0287291		0.0882344
	C10											-0.0702435			0.0702435
	C11												-0.0805753		0.0805753
	C12	0.0750761													0.0750761
															2.13199
	Elaboración: el autor
	Matriz relaciones causa - efecto (con algoritmo genético)
		C1	C2	C3	C4	C5	C6	C7	C8	C9	C10	C11	C12		C1	C2	C3	C4	C5	C6	C7	C8	C9	C10	C11	C12
	C1	0	-0.432058	0	1	0.855047	0	0	0	0	0	0	0		0	-0.171942	0	-0.37	-0.360047	0	0	0	0	0	0	0
	C2	0	0	0.00129477	0	0	-0.0120394	-0.000125784	0.0593073	0	0	0	0		0	0	0.515705	0	0	-0.521961	0.555126	0.602151	0	0	0	0
	C3	0	0	0	0	0	-0.245291	0	0.970682	0.0040591	0	0	0		0	0	0	0	0	-0.298709	0	-0.310682	0.620941	0	0	0
	C4	0	0	0	0	0	0.10392	0	0	0.866361	0	0	0		0	0	0	0	0	0.39208	0	0	-0.277361	0	0	0
	C5	0	0	-0.00547114	0.693638	0	0.372231	0	0	0.895373	0	0	0		0	0	-0.536529	-0.0967627	0	0.169769	0	0	-0.335373	0	0	0
	C6	0	0	0	0	0	0	-0.186693	-0.0282786	0	-0.0153071	-0.00258362	0		0	0	0	0	0	0	-0.382307	-0.53943	0	-0.469693	-0.536416	0
	C7	0	0	0	0	0	0	0	0	0	0.52917	0.0259135	1		0	0	0	0	0	0	0	0	0	0.19083	0.68242	-0.28125
	C8	0	0	0	0	0	0	1	0	0.966699	0	1	0		0	0	0	0	0	0	-0.265	0	-0.241699	0	-0.270833	0
	C9	0	0	0	0	0	0	0	0	0	0.667684	0	0.760085		0	0	0	0	0	0	0	0	0	0.042316	0	-0.110085
	C10	0	0	0	0	0	0	0	0	0	0	0.90059	0		0	0	0	0	0	0	0	0	0	0	-0.20059	0
	C11	0	0	0	0	0	0	0	0	0	0	0	0.678115		0	0	0	0	0	0	0	0	0	0	0	0.00588538
	C12	-0.689423	0	0	0	0	0	0	0	0	0	0	0		0.0394233	0	0	0	0	0	0	0	0	0	0	0
	Elaboración: el autor
		0	-0.432058	0	1	0.855047	0	0	0	0	0	0	0
		0	0	0.00129477	0	0	-0.0120394	-0.000125784	0.0593073	0	0	0	0
		0	0	0	0	0	-0.245291	0	0.970682	0.0040591	0	0	0
		0	0	0	0	0	0.10392	0	0	0.866361	0	0	0
		0	0	-0.00547114	0.693638	0	0.372231	0	0	0.895373	0	0	0
		0	0	0	0	0	0	-0.186693	-0.0282786	0	-0.0153071	-0.00258362	0
		0	0	0	0	0	0	0	0	0	0.52917	0.0259135	1
		0	0	0	0	0	0	1	0	0.966699	0	1	0
		0	0	0	0	0	0	0	0	0	0.667684	0	0.760085
		0	0	0	0	0	0	0	0	0	0	0.90059	0
		0	0	0	0	0	0	0	0	0	0	0	0.678115
		-0.689423	0	0	0	0	0	0	0	0	0	0	0

[truncated: 12 more sheets: Ci Mat Conex (rurales), Ci Mat Conex (10% agric), Ci Mat Conex (10% ind man), Ci Mat Conex (activ profes), Ci Mat Conex (emp secpriv +30%), Ci Mat Conex (alta pob edu sup), Ci Mat Conex (dep fin -60%), Ci Mat Conex (IDUCP univ +1), Ci Mat Conex (c antigua -1900), Ci Mat Conex (ciudad dist 2h), Ci Mat Conex (temp mayor a 20o), Ci Mat Conex (altura -1500 mts)]
