# Supplementary material for: Fuzzy cognitive maps for municipal governance improvement
Source: PLoS One. 2024 Feb 29;19(2):e0294962. doi: 10.1371/journal.pone.0294962 (PMC10903849; doi:10.1371/journal.pone.0294962)
Supplement: S1 Raw data — (ZIP) [file pone.0294962.s001.zip › BDD Stata Tesis LP.xlsx]

## Sheet: Variables y descripción
	Var dep / indep	Variable	Descripción de la variable
	Dependiente	EBM	Evaluación Básica Municipal Total, puntajes discretos de 1 a 10
	Dependiente	EBM_min	Evaluación Básica Municipal Mínima, puntajes discretos de 1 a 10
	Dependiente	ISMF	Índice de Satisfacción de las Familias en el Cantón, puntaje discreto de 1 a 10
	Dependiente	EBM_cont	Evaluación Básica Municipal Total, puntajes continuos de 1 a 10
	Dependiente	EBMMIn_cont	Evaluación Básica Municipal Mínima, puntajes continuos de 1 a 10
	Dependiente	ISFM_cont	Índice de Satisfacción de las Familias en el Cantón, puntaje continuo de 1 a 10
	Dependiente	EBM_orig	Evaluación Básica Municipal Total, puntajes discretos de 1 a 4
	Dependiente	EBMmin_orig	Evaluación Básica Municipal Mínima, puntajes discretos de 1 a 4
	Dependiente	ISFM_orig	Índice de Satisfacción de las Familias en el Cantón, puntaje discreto de 1 a 4
	Independiente	Pob	Población total del cantón
	Independiente	Pob_tot	% Población del cantón en el total nacional
	Independiente	Pob_urb	% Población urbana en el total del cantón
	Independiente	Pob_agric	% Población empleada a la agricultura en el total de personas empleadas en el cantón
	Independiente	Pob_manuf	% Población empleada en la industria manufacturera en el total de personas empleadas en el cantón
	Independiente	Pob_profes	% Población empleada en actividades profesionales y directivas en el total de personas empleadas en el cantón
	Independiente	Pob_sec_priv	% Población empleada en actividades económicas privadas en el total de personas empleadas en el cantón
	Independiente	Pob_edu_med	% Población con educación media en el total de personas del cantón
	Independiente	Pob_edu_sup	% Población con educación superior en el total de personas del cantón
	Independiente	Pob_edu_part	% Población en centros de educación particular en el total de personas del cantón
	Independiente	Empr_capac	% Empresas que destinan recursos para capacitar a su personal
	Independiente	Contri_PIB_fin	% Contribución de la rama de actividad "Servicios Financieros" en el PIB cantonal
	Independiente	PB_pc_no_oil	Producción Bruta per cápita excluyendo el efecto de la rama de actividad económica petróleo y minas
	Independiente	CI_pc_no_oil	Consumo Intermedio per cápita excluyendo el efecto de la rama de actividad económica petróleo y minas
	Independiente	Trans_ing_tot	% Transferencias del Gobierno Central a los municipios sobre el ingreso total de las municipalidades
	Independiente	Efic_imp	% Eficiecia de cobro de impuestos prediales (recuadado / potencial)
	Independiente	Yp_Gtosp	Ingresos prediales y otros sobre gastos de personal
	Independiente	CEM	Disponiblidad de Sistemas y Regulación de Contribución Especial por Mejoras
	Independiente	Fundacion	Año de Fundación del cantón
	Independiente	Dist_ciudad	Distancia (Km) de la ciudad a una de las tres ciudades principales del país (Quti, Guayaquil y Cuenca)
	Independiente	Tiempo_ciudad	Tiempo (Hrs) de la ciudad a una de las tres ciudades principales del país (Quti, Guayaquil y Cuenca)
	Independiente	Temp	Temperatura promedio (grados centigrados) del cantón
	Independiente	Altura	Altura (msnm) promedio del cantón
	Independiente	IDP	Índice de Derechos de Propiedad, puntaje de 1 a 10
	Independiente	IDUCP	Índice de Disponibilidad de Universidades y Carreras Profesionales en el cantón
	Independiente	ICA	Índice de Complementos y Amenidades en el cantón
	Independiente	D_pobagric	Dummy, 1 = % población empleada en agricultura > 10%
	Independiente	D_indmanuf	Dummy, 1 = % población empleada en indsustria manufacturera > 10%
	Independiente	D_edusup	Dummy, 1 = % población con educación supeiror > 10%
	Independiente	D_pendiente	Dummy, 1 = pendiente promedio del cantón > 50
	Independiente	D_indust	Dummy, 1 = % de estblecimientos económcios dedicados a la industria > 10%
	Independiente	D_empcap	Dummy, 1 = % de estblecimientos económcios capacitan a sus empleados > 10%
	Independiente	D_PIBpc	Dummy, 1 = PIB pc del cantón es > USD 5,000
	Independiente	D_fundac	Dummy, 1 = si el año de fundación es < a 1880 (época de la colonia)
	Independiente	D_temp	Dummy, 1 = % de temperatura promedio > 18 grados centígrados
	Independiente	D_IDUPC	Dummy, 1 = si el índice es menor al 50%
	Independiente	D_distancia	Dummy, 1 = si el cantón está a más de 100 Km de una ciudad principal
	Independiente	D_univ	Dummy, 1 si el cantón tiene universidades
	Independiente	D_ICA	Dummy, 1 si el cantón tiene amenidades y complementos para las familias

## Sheet: BDD Stata AM
		1	2	3	1a	2a	3a	1b	2b	3b			4	10	11	13	14	20	22	24	29	47	49	50	53	54			58	59	60	61	63	78	89	160
Canton	Cod_canton	EBM	EBM_min	ISMF	EBM_cont	EBMMIn_cont	ISFM_cont	EBM_orig	EBMmin_orig	ISFM_orig	Pob	Pob_tot	Pob_urb	Pob_agric	Pob_manuf	Pob_profes	Pob_sec_priv	Pob_edu_med	Pob_edu_sup	Pob_edu_part	Empr_capac	Contri_PIB_fin	PB_pc_no_oil	CI_pc_no_oil	Trans_ing_tot	Efic_imp	Yp_Gtosp	CEM	Fundacion	Dist_ciudad	Tiempo_ciudad	Temp	Altura	IDP	IDUCP	ICA	D_pobagric	D_indmanuf	D_edusup	D_pendiente	D_indust	D_empcap	D_PIBpc	D_fundac	D_temp	D_IDUPC	D_distancia	D_univ	D_ICA
Cuenca	101	8	8	8	8.22232	8.19463	8.40648	4	4	4	507687	0.0354055	0.649489	0.0780234	0.179019	0.184236	0.474446	0.0743641	0.189017	0.35732	3.11018	0.0653552	6719.06	3239.4	61.15	67.61	267.14	50	1557	545	0	11.7691	2959.05	10	2	0.775592	0	1	1	1	1	1	1	1	1	1	0	0	1
Girón	102	4	5	7	4.46675	5.4715	6.62986	2	3	4	12422	0.000866295	0.319997	0.480318	0.0592445	0.0413519	0.169343	0.057173	0.0511918	0.172515	0.241507	0	8860.74	6481.99	80.39	39.2	82.55	50	1534	582	8.92	13.6604	2727.4	6	0	0.139108	1	0	0	1	1	1	1	1	1	1	0	0	0
Gualaceo	103	5	5	7	4.54128	5.26856	7.04733	3	3	4	42332	0.00295218	0.32805	0.285682	0.198276	0.0575474	0.303136	0.0621656	0.0545972	0.241648	0.826798	0.0373778	3149.57	1254.27	85.28	80	109.84	50	1824	578	10.52	12.5152	2992.43	8.5	0	0.31807	1	1	0	1	1	1	0	1	1	1	0	0	0
Nabón	104	4	5	5	3.58664	4.70151	5.3109	2	3	3	15484	0.00107984	0.0768535	0.576382	0.0348354	0.0401087	0.0968886	0.0392527	0.0240694	0.105562	0.129166	0.00419219	3546.22	1420.59	94.84	59.4	80.22	50	1824	552	9.82	13.224	2811.03	5.5	0	0.2558	1	0	0	1	0	1	0	1	1	1	0	0	0
Paute	105	4	4	6	3.63668	4.43481	6.38406	2	2	3	25252	0.00176104	0.287542	0.454715	0.0906639	0.0459364	0.257146	0.0596468	0.0531066	0.248951	0.435609	0.0128006	4445.54	1762.62	87.07	42.4	83.6	0	1860	569	10.58	13.5827	2870.79	4	0	0.256941	1	0	0	1	1	1	0	1	1	1	0	0	0
Pucará	106	3	4	6	3.28611	3.68121	5.61802	2	2	3	10057	0.000701363	0.0933678	0.701901	0.0166722	0.0336779	0.0663283	0.0487587	0.0203534	0.0434907	0.2983	0.0227813	2284.35	873.795	98.22	27.3	20.12	0	1808	626	11.44	15.1614	2380.27	1	0	0.123486	1	0	0	1	0	1	0	1	1	1	1	0	0
San Fernando	107	4	4	7	3.63202	4.39115	6.92912	2	2	4	3971	0.000276933	0.370939	0.54029	0.0713043	0.0544928	0.143445	0.0657034	0.0588877	0.128539	0.503651	0.00245736	4000.86	1565.8	90.8	64.4	117.67	0	1564	602	9.3	10.4773	3192.39	2	0	0.100596	1	0	0	0	1	1	0	1	1	1	0	0	0
Santa Isabel	108	4	5	7	3.96796	5.32483	6.52354	2	3	4	18206	0.00126966	0.303856	0.456831	0.0348776	0.0590945	0.187083	0.0610272	0.0613293	0.16575	0.329562	0	4084.16	1544.36	92.07	55.1	74.04	0	1582	609	11.1	14.1354	2539.15	3	0	0.345881	1	0	0	1	1	1	0	1	1	1	0	0	0
Sigsig	109	4	5	6	4.17239	4.90989	5.88053	2	3	3	26401	0.00184117	0.139389	0.375359	0.255366	0.0337164	0.123467	0.0517913	0.0372782	0.123278	1.13632	0.00798858	2988.71	1183.51	94.54	47.3	58.1	0	1839	601	10.98	11.8732	3091.42	8	0	0.281152	1	1	0	1	1	1	0	1	1	1	0	0	0
Oña	110	3	4	6	3.31277	4.20734	5.5622	2	2	3	3546	0.000247294	0.244219	0.602855	0.10318	0.0486697	0.100522	0.0827394	0.0471026	0.111688	1.69205	0.00442459	2986	1152.05	96.31	52.4	30.88	0	1991	643	9.6	13.3803	2777.82	1	0	0.0937264	1	1	0	1	0	1	0	0	1	1	1	0	0
Chordeleg	111	3	4	7	3.33372	4.36665	6.68117	2	2	4	12508	0.000872293	0.334106	0.193408	0.496163	0.041158	0.26244	0.0546675	0.0476022	0.191877	0.639591	0.00169339	2571.24	1002.2	92.75	38.3	46.05	0	1992	582	10.6	11.7108	3089.84	1.5	0	0.196937	1	1	0	1	1	1	0	0	1	1	0	0	0
El Pan	112	3	5	7	3.4604	5.46407	6.9675	2	3	4	2979	0.000207752	0.166163	0.584817	0.0627929	0.0506092	0.13093	0.0665954	0.0502137	0.123662	0.335683	0	4216.84	1675.81	75.27	48.69	292.26	0	1852	588	10.98	11.7641	3089.78	0	0	0.258164	1	0	0	1	0	1	0	1	1	1	0	0	0
Sevilla de oro	113	4	5	7	3.60959	5.13363	7.08764	2	3	4	5593	0.000390049	0.152512	0.370493	0.0314961	0.0891007	0.28901	0.0919041	0.0749198	0.127364	0.893975	0.000898398	6031.73	2392.69	73.6	98.8	302.96	0	1992	596	11.14	13.7552	2756.9	6.5	0	0.19093	1	0	0	1	0	1	1	0	1	1	0	0	0
Guachapala	114	3	5	7	3.06209	4.69196	6.81016	2	3	4	3353	0.000233834	0.335222	0.450278	0.0517104	0.0533015	0.237439	0.0536062	0.0568551	0.127364	1.19296	0	5771.96	2298.11	93.29	82.9	50.32	0	1995	576	10.76	14.7471	2692.38	2.5	0	0.267705	1	0	0	1	0	1	1	0	1	1	0	0	0
Camilo Ponce Enríquez	115	3	4	7	2.99835	4.13204	6.53339	2	2	4	20975	0.00146277	0.234899	0.286743	0.022011	0.0496248	0.358487	0.0626412	0.0439002	0.125455	0.667461	0	2069.46	804.889	93.64	52.1	88.39	0	1960	492	3.68	21.6568	994.977	4	0	0.307176	1	0	0	1	0	1	0	0	0	1	1	0	0
Guaranda	201	4	5	6	4.14684	4.73698	6.18587	2	3	3	91767	0.00639972	0.262131	0.507557	0.033456	0.0855456	0.104275	0.0480146	0.0974115	0.0761971	0.566653	0.0195735	2499.68	935.876	91.19	72	67.46	50	1824	293	7.86	12.1232	2653.77	6.5	0.666667	0.627697	1	0	0	1	0	1	0	1	1	1	0	0	1
Chillanes	202	4	5	6	3.92693	4.54163	5.79672	2	3	3	17431	0.00121562	0.15765	0.654634	0.0175944	0.0527833	0.0677229	0.0584146	0.0490402	0.0292887	0.0573691	0.00264033	1656.11	586.441	96.4	54.7	35.53	0	1967	312	3.16	17.5533	1574.14	1.5	0	0.22713	1	0	0	1	0	0	0	0	1	1	0	0	0
Chimbo	203	4	5	7	3.78939	4.7049	6.56977	2	3	4	15818	0.00110313	0.280377	0.513334	0.0429021	0.100712	0.0978687	0.0517784	0.123192	0.0566914	0.189657	0.0319408	1597.62	575.786	81.73	30	61.04	0	1860	134	4.68	15.796	1916.11	1	0	0.334263	1	0	1	1	0	1	0	1	1	1	0	0	0
Echeandía	204	4	5	7	3.67969	5.15837	7.0355	2	3	4	12293	0.000857299	0.504759	0.528044	0.0317765	0.0795479	0.12	0.0540541	0.081533	0.0674584	0.894818	0.00110771	3035.51	1122.8	96.26	51.4	23.08	50	1984	340	8.8	21.7483	736.094	1	0	0.186472	1	0	0	0	0	1	0	0	0	1	0	0	0
San Miguel de Bolívar	205	3	4	7	3.28099	4.49565	6.82618	2	2	4	27238	0.00189955	0.256186	0.523701	0.0171202	0.16665	0.0723598	0.0582058	0.140486	0.0421031	0.587415	0.00420601	1963.51	710.229	94.64	68.7	38.69	0	1877	307	8.14	14.5017	2178.58	3.5	0.5	0.341938	1	0	1	1	0	1	0	1	1	1	0	0	0
Caluma	206	5	6	7	4.55336	5.76233	6.98956	3	3	4	13157	0.000917553	0.474804	0.43976	0.0525475	0.0979021	0.178822	0.0505528	0.111149	0.0726403	0.608041	0.0126402	2743.49	1032.77	97.08	64.8	21.31	0	1990	223	6.46	20.4886	987.544	1	0	0.141196	1	0	1	1	0	1	0	0	0	1	0	0	0
Las Naves	207	3	4	6	2.7356	3.60798	6.38613	2	2	3	6038	0.000421083	0.241968	0.63534	0.0173235	0.0498051	0.0891133	0.0380987	0.0573295	0.0569923	0	0	5843.48	2283.49	93.32	41	28.61	50	1992	297	7.94	23.5672	429.407	1	0	0.218279	1	0	0	0	0	0	1	0	0	1	0	0	0
Azogues	301	6	7	7	5.84383	6.90144	7.38091	3	4	4	69948	0.00487809	0.48426	0.223242	0.118437	0.148237	0.267628	0.0645594	0.141085	0.288884	2.58764	9.15416e-07	3680.19	1484.09	67.07	81.9	123.86	50	1562	551	10.42	11.3023	3156.67	4	0.666667	0.612295	1	1	1	1	1	1	0	1	1	1	0	0	1
Biblian	302	4	5	7	4.00011	4.67599	6.9655	2	3	4	20787	0.00144966	0.264637	0.448962	0.0944601	0.0719813	0.221057	0.0483089	0.0774434	0.256162	1.29889	0.0478723	2547.77	1073.97	86.97	75.1	79.99	0	1944	542	10.3	8.86433	3483.6	6	0	0.249669	1	0	0	0	1	1	0	0	1	1	0	0	0
Cañar	303	4	5	6	4.43116	5.17951	6.27064	2	3	3	59289	0.00413474	0.225286	0.548195	0.0416412	0.0869964	0.127617	0.0485825	0.0686267	0.117424	0.792727	0.036146	2264.23	878.662	87.12	56.6	115.66	50	1824	513	9.72	12.1327	2749.76	7	0.5	0.588702	1	0	0	1	1	1	0	1	1	1	0	0	1
La Troncal	304	4	5	7	3.59592	5.05103	7.45646	2	3	4	53958	0.00376297	0.648894	0.30399	0.126683	0.0699038	0.291456	0.0641537	0.066459	0.210008	1.16757	0.00648777	6646.91	3089.21	70.24	54.3	259.08	50	1983	397	6.08	25.2625	160.743	5	0.333333	0.558192	1	1	0	0	0	1	1	0	0	1	0	0	1
El Tambo	305	4	5	7	3.53317	5.28435	6.92613	2	3	4	9416	0.000656661	0.488636	0.363101	0.0636605	0.0707339	0.216454	0.0567834	0.0741829	0.196178	1.38063	1.37934e-05	2428.21	931.307	72.6	64.13	139.49	50	1713	505	9.56	9.01825	3420.52	0	0	0.288437	1	0	0	0	1	1	0	1	1	1	0	0	0
Deleg	306	4	6	6	3.88697	5.94512	6.2307	2	3	3	6011	0.0004192	0.105473	0.534931	0.0852965	0.030463	0.140845	0.0465956	0.0370237	0.18556	0	0	2444.5	949.977	91.89	95.8	69.11	0	1992	561	10.24	12.6168	3016.92	4.5	0	0.10077	1	0	0	0	0	0	0	0	1	1	0	0	0
Suscal	307	4	6	6	3.80588	5.97455	6.17545	2	3	3	5024	0.000350368	0.25199	0.637397	0.0253099	0.0356405	0.0927781	0.0414736	0.0346349	0.0567416	0.199045	0.00807947	2150.54	841.857	74.28	84.8	207.04	0	1844	479	9.04	14.6867	2580.93	2	0	0.104662	1	0	0	1	0	1	0	1	1	1	0	0	0
Tulcán	401	6	6	8	5.67456	5.93612	8.22315	3	3	4	86710	0.00604705	0.621751	0.219147	0.0536458	0.19541	0.284237	0.0637117	0.112231	0.159874	1.47618	0.0239481	3744.34	1563.18	81.85	100	107.57	50	1851	237	4.74	17.5991	1958.85	6.5	0.666667	0.629819	1	0	1	1	0	1	0	1	1	1	0	0	1
Bolívar	402	5	6	7	4.74431	6.21573	6.77792	3	3	4	14209	0.000990919	0.211275	0.657067	0.0250883	0.0552834	0.117233	0.0599337	0.0440644	0.0871204	0.35189	0	3468.87	1243.68	92.27	78.6	45.79	0	1985	190	3.8	14.225	2678.52	7.5	0	0.272015	1	0	0	1	0	1	0	0	1	1	0	0	0
El Ángel (Espejo)	403	4	5	7	4.20433	4.70683	7.20904	2	3	4	13265	0.000925085	0.335469	0.503013	0.0506227	0.140078	0.21399	0.0792648	0.091573	0.0997664	0.603091	0.0125675	3036.09	1134	93.62	22.5	76.17	0	1934	172	3.44	12.3271	3013.1	1	0	0.200933	1	0	0	1	1	1	0	0	1	1	0	0	0
Mira	404	5	5	7	4.81819	5.36282	6.77089	3	3	4	12146	0.000847047	0.257369	0.576915	0.0328907	0.115308	0.150991	0.0500313	0.0809434	0.0942472	0.905648	0.00349227	3126.68	1188.2	94.5	38.6	28.29	0	1980	153	3.06	18.5301	1939.84	8	0	0.298151	1	0	0	1	0	1	0	0	0	1	0	0	0
San Gabriel (Montúfar)	405	5	6	7	4.90438	5.96402	7.43917	3	3	4	30234	0.00210848	0.472316	0.466327	0.0724407	0.177221	0.224546	0.063391	0.099754	0.147375	0.826884	0.015439	2690.95	1013.43	80.9	97.2	109.74	0	1905	193	3.86	10.9597	3168.31	6	0	0.514043	1	0	0	1	1	1	0	0	1	1	0	0	1
San Pedro de Huaca	406	3	4	8	3.39824	4.29159	7.57186	2	2	4	7598	0.000529875	0.502237	0.466327	0.0724407	0.0847624	0.143934	0.0523898	0.0647337	0.0794451	0.263227	0.00132191	3024.62	1467.49	92.5	100	47.74	0	1995	205	4.1	10.4983	3270.7	3	0	0.234639	1	0	0	0	0	1	0	0	1	1	0	0	0
Latacunga	501	5	5	8	4.77034	5.19625	7.50049	3	3	4	170192	0.011869	0.374424	0.62019	0.0291829	0.202031	0.331771	0.0624496	0.138199	0.201821	1.09876	0.0218973	4554.49	1994.41	76.04	56.6	94.33	50	1820	110	2.2	8.89363	3544.83	6	1.66667	0.751947	1	0	1	0	1	1	0	1	1	1	0	0	1
La Maná	502	3	4	7	3.1875	3.68144	6.75093	2	2	4	42109	0.00293663	0.562231	0.543259	0.0508118	0.0786548	0.232515	0.0507071	0.0600549	0.0985149	0.736185	0.0119901	3048.46	1228.84	75.34	46.5	180.23	0	1986	241	4.82	20.6288	965.212	3	0.5	0.332187	1	0	0	0	0	1	0	0	0	1	0	0	0
El Corazón (Pangua)	503	3	4	5	3.2196	3.61827	5.48123	2	2	3	21936	0.00152979	0.0803702	0.543259	0.0508118	0.0446283	0.063398	0.0420513	0.0345128	0.0481476	0.227936	0.000591363	2517.54	965.335	91.88	23.7	61.67	0	1938	195	3.9	19.2781	1243.94	2	0	0.25499	1	0	0	1	1	1	0	0	0	1	0	0	0
Pujilí	504	4	6	6	4.15727	5.7102	5.82341	2	3	3	68575	0.00478234	0.151586	0.568902	0.0436022	0.0937589	0.124164	0.0432272	0.0652323	0.0800594	0.160408	0.00687315	2535.51	1007.56	89.86	78	59.51	0	1852	116	2.32	9.72966	3221.34	4	0	0.329917	1	0	0	1	1	1	0	1	1	1	0	0	0
San Miguel de Salcedo	505	6	7	7	5.70444	7.45176	6.96151	3	4	4	58024	0.00404652	0.216634	0.551807	0.0484086	0.0941461	0.21301	0.0452498	0.0919569	0.149378	1.03405	0.0111547	3486.09	1470.23	78.4	92.3	182.47	100	1919	106	2.12	8.74301	3543.93	2	0	0.459812	1	0	0	0	1	1	0	0	1	1	0	0	0
Saquisilí	506	4	4	6	3.8244	4.11411	6.39908	2	2	3	24848	0.00173287	0.287468	0.554656	0.0476075	0.074215	0.158147	0.0451607	0.0702599	0.102917	0.523181	0.00687315	2509.19	1080.7	92.68	82	48.7	0	1943	99	1.98	8.37371	3584.61	2.5	0	0.2344	1	0	0	0	1	1	0	0	1	1	0	0	0
Sigchos	507	5	5	5	4.67332	4.60116	5.33375	3	3	3	22029	0.00153628	0.0934223	0.558455	0.0465394	0.0319446	0.0542329	0.0447481	0.0243559	0.0593262	0.181579	0	1618.1	604.291	95.07	61.2	51.71	0	1992	140	2.8	14.0405	2579.89	0	0	0.126098	1	0	0	1	1	1	0	0	1	1	1	0	0
Riobamba	601	6	6	8	6.47431	6.01043	8.06706	3	3	4	226769	0.0158146	0.645688	0.554972	0.0475185	0.302158	0.279118	0.0682828	0.213017	0.186004	3.05597	0.0366141	4007.18	1782.81	72.14	64.3	72.85	50	1822	215	4.3	8.467	3567.92	5	2	0.700391	1	0	1	1	1	1	0	1	1	0	0	1	1
Alausí	602	4	4	6	3.53205	4.47298	5.61401	2	2	3	44048	0.00307185	0.14718	0.712128	0.0196564	0.0379577	0.0824305	0.0404022	0.033647	0.0582619	0.249728	0.0199896	2240.87	841.712	78.47	90.9	153.94	0	1824	299	5.98	8.77467	3343.29	9	0	0.197923	1	0	0	1	0	1	0	1	1	1	0	0	0
Colta	603	4	5	6	3.75775	4.62477	5.67338	2	3	3	44424	0.00309808	0.0618134	0.723924	0.0122921	0.044562	0.0436134	0.0303679	0.0485692	0.0438507	0.135062	0	1850.12	699.404	93.8	88.6	52.87	0	1884	226	4.52	8.10714	3508	7.5	0	0.198903	1	0	0	1	0	1	0	0	1	1	0	0	0
Chambo	604	4	5	7	4.2367	5.37883	7.3154	2	3	4	11894	0.000829473	0.375063	0.453372	0.197812	0.0609693	0.165427	0.0649254	0.0885261	0.125093	0.336304	0.00158892	3049.5	1184.33	91.09	44.9	79.22	50	1988	227	4.54	7.84646	3637.35	4	0	0.208669	1	1	0	1	1	1	0	0	1	1	0	0	0
Chunchi	605	4	4	7	4.03747	4.4242	6.55052	2	2	4	12701	0.000885753	0.301551	0.566646	0.0309981	0.0544101	0.103882	0.0441151	0.0350816	0.0598149	0.629872	0.00572276	2507.7	943.134	87.31	70	137.87	0	1944	323	6.46	10.0864	3053.74	5	0	0.133694	1	0	0	1	0	1	0	0	1	1	0	0	0
Guamote	606	5	5	5	4.51888	4.97687	5.20488	3	3	3	45092	0.00314466	0.0628715	0.778456	0.0127153	0.0172907	0.0372291	0.0251446	0.0229537	0.056532	0.310476	0	1540.27	582.454	95.95	85.6	34.55	50	1944	255	5.1	7.1693	3712.59	3	0	0.200194	1	0	0	0	0	1	0	0	1	1	0	0	0
Guano	607	4	4	6	3.64751	4.38493	6.45623	2	2	3	42804	0.0029851	0.184445	0.430038	0.14776	0.068016	0.19728	0.0560066	0.0735687	0.0817131	0.420521	0.00239473	2634.86	1069.94	92.6	45.3	65.67	0	1845	212	4.24	9.09937	3523.15	6	0	0.205291	1	1	0	0	1	1	0	1	1	1	0	0	0
Pallatanga	608	3	4	6	3.44247	4.28564	6.26746	2	2	3	11365	0.000792581	0.330928	0.62019	0.0291829	0.0448405	0.0992299	0.0561359	0.037489	0.0466563	0.791905	0	2605.48	1008.74	92.5	61.31	72.95	0	1986	290	5.8	12.3534	2608.52	2.5	0	0.204693	1	0	0	1	1	1	0	0	1	1	0	0	0
Penipe	609	4	5	7	4.20423	4.83619	6.94329	2	3	4	6653	0.000463972	0.164888	0.645421	0.0429386	0.0576096	0.103954	0.0629268	0.0717073	0.060733	0.450924	0	5451.78	2117.3	86.02	43.1	315.28	0	1984	213	4.26	9.03586	3490.25	5	0	0.116725	1	0	0	1	0	1	1	0	1	1	0	0	0
Cumandá	610	4	5	7	4.11526	5.04269	7.16778	2	3	4	12810	0.000893354	0.666823	0.390022	0.0517067	0.08839	0.305497	0.0787243	0.0551332	0.114843	1.48322	0	2513.8	1016.57	85.12	85.2	90.61	0	1992	328	6.56	19.7929	1124.63	3.5	0.833333	0.317662	1	0	0	0	0	1	0	0	0	1	0	0	0
Machala	701	5	5	8	4.83891	4.72931	8.021	3	3	4	245128	0.0170949	0.936694	0.130999	0.0705391	0.137298	0.399861	0.0991887	0.16787	0.260282	1.57061	0.0250698	4501	1766.67	67.03	60.9	335.72	50	1824	547	5.84	25.5	100	3.5	1.33333	0.502405	1	0	1	0	0	1	0	1	0	1	0	0	1
Arenillas	702	4	4	7	3.58097	4.25736	7.08187	2	2	4	47936	0.003343	0.983937	0.372277	0.050135	0.0569979	0.186075	0.0781964	0.0731865	0.102848	0.667557	0.00143445	2124.18	882.331	92.01	45.4	51.3	0	1964	582	6.26	25.1038	153.652	4.5	0	0.207945	1	0	0	0	0	1	0	0	0	1	0	0	0
Atahualpa	703	3	4	8	3.09874	4.31406	7.6601	2	2	4	68861	0.00480228	0.708659	0.447107	0.028481	0.0746411	0.170754	0.0860489	0.124618	0.0597898	0	0.00357201	333.634	131.038	95.74	72.5	36.78	50	1984	588	6.38	19.598	1497.19	1.5	0	0.189842	1	0	1	1	0	0	0	0	0	1	1	0	0
Balsas	704	4	5	7	3.51365	5.26023	7.35182	2	3	4	4752	0.000331399	0.244529	0.384104	0.064695	0.0530726	0.273346	0.0828416	0.055606	0.160607	4.41919	0.00665351	6216.34	2700.34	93.42	71.2	36.18	50	1980	615	6.92	22.011	868.114	4	0	0.103945	1	0	0	1	0	1	1	0	0	1	0	0	0
Chilla	705	4	5	6	3.73641	5.07459	6.27506	2	3	3	2523	0.000175951	0.421324	0.637113	0.0350515	0.0750462	0.0697917	0.0518552	0.0585606	0.0674286	2.77447	0	3584.15	1628.49	96.54	86.82	18.87	0	1988	592	6.46	18.0071	1915.55	0.5	0	0.0907999	1	0	0	1	1	1	0	0	0	1	0	0	0
El Guabo	706	3	5	7	3.23289	4.57714	6.8665	2	3	4	26354	0.0018379	0.644987	0.574712	0.0286453	0.0780378	0.204681	0.0701559	0.0788558	0.130782	0.683008	0.00700859	1195.21	427.128	86.16	54.92	164.29	50	1978	530	2.78	24.2396	396.204	4.5	0	0.468826	1	0	0	0	0	1	0	0	0	1	0	0	0
Huaquillas	707	5	6	7	4.59566	5.53111	7.03373	3	3	4	49872	0.00347801	0.444819	0.101929	0.0767204	0.0721649	0.286288	0.0661882	0.0673993	0.119406	0.862207	0.0141903	3017.78	1160.72	86.8	33.6	88.27	50	1981	606	6.74	25.5	98.0569	6	0	0.32644	1	0	0	1	0	1	0	0	0	1	0	0	0
Marcabelí	708	4	5	7	4.30017	5.12889	7.32972	2	3	4	24112	0.00168154	0.404239	0.433014	0.0492823	0.0923874	0.13893	0.0898214	0.0781292	0.0912654	0.207366	0	1195.21	427.128	87.32	68.8	99.69	50	1986	627	7.16	22.3701	705.104	0	0	0.153102	1	0	0	1	1	1	0	0	0	1	0	0	0
Pasaje	709	4	5	7	4.16149	4.57338	7.38573	2	3	4	5760	0.000401695	0.275868	0.323347	0.0419311	0.0836347	0.272684	0.0590544	0.0678378	0.152722	9.02778	0.0157484	4143.02	1601.18	83.56	37.9	70.09	0	1758	543	5.92	23.6378	496.438	2.5	0	0.263926	1	0	0	0	0	1	0	1	0	1	0	0	0
Piñas	710	6	7	8	5.59127	6.60225	7.61121	3	4	4	25811	0.00180003	0.597032	0.266162	0.0720303	0.0710414	0.301777	0.0964495	0.101125	0.111829	0.658634	0.022252	3431.37	1438.07	83.1	91.4	94.32	50	1816	609	6.8	21.8456	900.75	4.5	0	0.206869	1	0	1	1	0	1	0	1	0	1	0	0	0
Portovelo	711	4	5	8	3.98329	4.6646	7.73672	2	3	4	5450	0.000380076	0.669358	0.167635	0.0311653	0.104023	0.300932	0.0850677	0.0543544	0.0955737	1.83486	0.0217122	10813.8	4249.45	85	80.9	123.28	0	1549	614	6.9	18.7181	1770.66	1	0	0.0975207	1	0	0	1	0	1	1	1	0	1	0	0	0
Santa Rosa	712	6	6	8	5.51955	6.157	7.68995	3	3	4	72466	0.00505369	0.721235	0.298386	0.0560472	0.0622017	0.259762	0.0773041	0.120101	0.117291	0.593382	0.00866542	5225.55	2173.31	91.44	71.7	77.38	50	1864	566	5.94	24.7618	210.139	4.5	0	0.480786	1	0	1	0	0	1	1	1	0	1	0	0	0
Zaruma	713	4	5	7	3.96441	4.56966	7.29113	2	3	4	6869	0.000479036	0.584656	0.270149	0.0495985	0.0999112	0.246765	0.100831	0.0736276	0.0987167	2.03814	0.0255472	11734.1	4810.81	89.54	77.8	103.95	0	1824	609	6.8	16.865	2176.44	3	0	0.42454	1	0	0	1	0	1	1	1	1	1	0	0	0
La Victoria (Las Lajas)	714	4	6	7	4.38605	5.58698	7.48028	2	3	4	12097	0.00084363	0.644871	0.596648	0.0162011	0.119452	0.0910132	0.0635334	0.076294	0.0685458	0.16533	0	1122.76	479.441	96.97	75.9	16.15	50	1990	559	5.8	23.0075	554.025	4	0	0.279229	1	0	0	1	0	1	0	0	0	1	0	0	0
Esmeraldas	801	4	5	8	4.15739	5.01258	7.51688	2	3	4	189834	0.0132388	0.809386	0.0884093	0.0542499	0.385773	0.298993	0.105136	0.141063	0.127803	0.553115	0.00792782	9031.53	4178.48	81.89	70.39	112.95	0	1978	315	6.3	24.9733	245.938	2	1.16667	0.613802	0	0	1	1	0	1	1	0	0	0	0	1	1
Valdéz (Eloy Alfaro)	802	4	5	5	4.07314	5.08808	4.84074	2	3	3	40074	0.00279471	0.145631	0.414394	0.0380246	0.0789847	0.120787	0.0581977	0.0227035	0.0761705	0.0998153	0	1912.01	695.605	96.79	74.11	33.3	0	1941	221	4.2	23.7565	512.385	1	0	0.309575	1	0	0	1	0	0	0	0	0	1	1	0	0
Muisne	803	3	3	5	2.51465	3.43108	4.73888	2	2	3	28486	0.00198658	0.215193	0.396444	0.0249096	0.0771729	0.161797	0.046178	0.0268869	0.0613531	0.21063	0	1641.65	609.597	87.16	24.7	139.97	0	1956	393	7.86	25.4199	138.198	1	0	0.191779	1	0	0	0	0	1	0	0	0	1	0	0	0
Quinindé	804	4	4	6	4.12675	4.32957	5.71032	2	2	3	122262	0.00852641	0.240295	0.487517	0.0349964	0.0863481	0.203624	0.0580678	0.040006	0.165322	0.171762	0.00226591	4214.31	1918.93	90.67	52.9	46.7	0	1967	221	4.42	24.954	271.312	2.5	0	0.681259	1	0	0	0	0	1	0	0	0	1	0	0	1
San Lorenzo	805	3	4	6	3.18168	4.38826	5.99434	2	2	3	41808	0.00291564	0.551569	0.3813	0.0426102	0.12442	0.224336	0.0618197	0.0439252	0.0924655	0.0717566	0.00368593	1752.15	639.04	89.93	51.01	85.1	0	1978	285	5.7	23.5866	544.354	3	0	0.265068	1	0	0	0	0	0	0	0	0	1	1	0	0
Atacames	806	4	5	7	3.59804	4.70564	6.64237	2	3	4	40875	0.00285057	0.373725	0.177138	0.0458148	0.160007	0.30992	0.0739244	0.051299	0.0916963	0.440367	0.00395894	3132.51	1286.48	72.91	46.3	160.08	0	1991	331	6.62	25.3784	170.157	1	0	0.295324	1	0	0	1	0	1	0	0	0	1	0	0	0
Río Verde	807	3	4	5	3.07179	4.23313	4.78962	2	2	3	27011	0.00188371	0.126467	0.430908	0.0339883	0.0623022	0.14482	0.0452184	0.0234036	0.0564393	0.148088	0	1702.85	622.269	96.88	24.1	17.89	0	1996	210	4.2	25.3542	185.194	8	0	0.0886706	1	0	0	1	0	1	0	0	0	1	0	0	0
Guayaquil	901	9	9	8	8.76667	9.375	8.08462	5	5	4	2350278	0.163906	0.967066	0.0229381	0.109319	0.164948	0.491098	0.0881889	0.166062	0.392824	0.90585	0.0276186	7929.26	3735.27	50	94	6817	100	1820	452	0	25.475	93.6735	8	2	0.996183	0	1	1	0	1	1	1	1	0	0	0	1	1
Alfredo Baquerizo	902	2	2	5	1.925	2.00534	5.33278	1	1	3	24887	0.00173559	0.327681	0.52553	0.0643661	0.0415405	0.190116	0.0416296	0.0441621	0.123901	0.0401816	0.0124012	2875.67	1320.62	97.44	23.8	16.62	0	1986	445	0.1	25.5	100	1	0	0.266476	1	0	0	0	0	0	0	0	0	1	0	0	0
Balao	903	5	5	7	5.21539	5.47266	6.92121	3	3	4	20266	0.00141333	0.453321	0.633484	0.0255102	0.0386806	0.173561	0.0459147	0.0328594	0.117503	0.197375	0.00700809	6896.77	2788	83.09	58.1	88.24	0	1987	523	2.6	25.4124	116.225	2.5	0	0.344833	1	0	0	0	0	1	1	0	0	1	1	0	0
Balzar	904	4	4	6	3.52084	3.50568	5.66169	2	2	3	53865	0.00375648	0.535208	0.468854	0.0344322	0.0527888	0.173237	0.0501729	0.0346222	0.131746	0.371299	0.00511753	2199.46	834.303	64.94	79.4	300.11	0	1903	344	1.2	25.5	101.652	1.5	0	0.537433	1	0	0	0	0	1	0	0	0	1	1	0	1
Colimes	905	4	5	5	4.1869	4.83952	4.89993	2	3	3	23203	0.00161815	0.272853	0.620298	0.022974	0.0354708	0.10898	0.0281711	0.0201981	0.111888	0.344783	0.00887552	2269.95	945.799	86.6	44.3	84.26	50	1988	375	0.8	25.4994	105.965	0	0	0.370431	1	0	0	0	0	1	0	0	0	1	1	0	0
Daule	906	4	4	6	4.20129	4.23929	6.43978	2	2	3	119719	0.00834906	0.539229	0.304649	0.0551061	0.151608	0.309256	0.04458	0.107964	0.336445	0.451056	0.0103234	2251.21	907.671	69.33	54.5	184.95	0	1820	408	0.58	25.5	100.104	3.5	0	0.604367	1	0	1	0	0	1	0	1	0	0	0	0	1
Durán	907	4	5	7	3.87631	5.24158	7.38876	2	3	4	233111	0.0162569	0.977213	0.0297967	0.10441	0.118549	0.464282	0.0885458	0.125178	0.36917	0.501907	0.00320434	5324.32	2959.74	57.46	58.8	223.66	50	1986	436	1.26	25.5	96.6548	3	0	0.739596	0	1	1	0	1	1	1	0	0	1	0	1	1
El Empalme	908	5	5	6	4.78692	4.97779	5.92717	3	3	3	74421	0.00519003	0.480792	0.404426	0.0488496	0.0546304	0.216615	0.0530774	0.0420619	0.145002	0.618105	0.00474431	4834.98	2871.46	90.65	54.14	48.98	50	1971	396	2.16	25.5	100.887	2.5	0	0.444797	1	0	0	0	0	1	0	0	0	1	1	0	0
El Triunfo	909	5	5	7	5.05769	5.42167	6.64879	3	3	4	44695	0.00311698	0.775299	0.413043	0.0484136	0.0596357	0.264498	0.050024	0.0539845	0.253854	0.514599	0.0107605	4291.62	1747.41	83.12	37.9	79.22	0	1983	426	0.92	25.1656	168.995	2.5	0.666667	0.346509	1	0	0	0	0	1	0	0	0	1	0	0	0
Milagro	910	5	5	7	5.36672	5.32632	7.03796	3	3	4	166775	0.0116307	0.799688	0.209295	0.0832393	0.111148	0.331519	0.069916	0.123774	0.172977	0.4617	0.01831	2894.87	1124.89	86.36	77.7	174.3	50	1913	421	0.72	25.5	100	4.5	0.666667	0.557055	1	0	1	0	0	1	0	0	0	0	0	0	1
Naranjal	911	5	6	7	4.63917	5.9939	6.50698	3	3	4	68487	0.0047762	0.41367	0.529983	0.0343531	0.0467832	0.229327	0.0416032	0.0436834	0.121685	0.394235	0.00463319	5562.81	2396.92	78.03	58.1	158.63	50	1960	490	1.94	25.3124	143.869	4.5	0.666667	0.484142	1	0	0	0	0	1	1	0	0	1	0	0	0
Naranjito	912	3	4	7	2.98309	3.71558	6.99942	2	2	4	37078	0.00258578	0.764443	0.423348	0.0752185	0.0579518	0.225818	0.0505189	0.0555737	0.144302	0.566374	0.00117027	2630.5	1008.58	93.07	61.2	55.78	50	1972	438	1.06	25.5	109.104	2	0	0.318208	1	0	0	0	0	1	0	0	0	1	0	0	0
Palestina	913	4	4	6	4.09113	4.00336	6.19178	2	2	3	15977	0.00111422	0.526757	0.455831	0.0377095	0.0326466	0.153634	0.038483	0.0247042	0.22672	0.31295	0.00261568	3935.74	2003.75	89.07	44	83.31	0	1988	378	0.44	25.5	100	3.5	0	0.117808	1	0	0	0	0	1	0	0	0	1	0	0	0
Pedro Carbo	914	4	5	6	4.34322	4.86269	5.63508	2	3	3	43355	0.00302353	0.467512	0.454681	0.0394191	0.0402619	0.161393	0.044693	0.0352056	0.174289	0.276785	0.00116791	2074.14	888.873	89.98	82.3	111.96	0	1984	445	0.54	25.1098	195.623	4.5	0	0.293132	1	0	0	0	0	1	0	0	0	1	0	0	0
Samborondón	916	5	6	8	5.16375	5.80994	7.77647	3	3	4	66845	0.00466169	0.627706	0.233355	0.0668218	0.344146	0.456951	0.0625041	0.211017	0.510251	0.658239	0.0250916	2869.43	1141.78	32.18	61.2	711.94	50	1955	415	0.24	25.5	100	7	1.16667	0.729515	1	0	1	0	0	1	0	0	0	1	0	0	1
Santa Lucía	918	3	4	5	2.91454	3.5973	5.47985	2	2	3	38850	0.00270935	0.229987	0.56459	0.0276498	0.0350082	0.1147	0.0315877	0.0287213	0.133011	0.1287	0.00122624	1699.52	657.232	96.86	28.43	32.73	0	1986	389	0.2	25.5	100.35	2	0	0.359342	1	0	0	0	0	1	0	0	0	1	0	0	0
Salitre (Urbina Jado)	919	4	4	5	3.94561	3.6179	4.99797	2	2	3	57681	0.0040226	0.192698	0.646267	0.0247675	0.0374595	0.116222	0.0343306	0.02739	0.103155	0.138694	0.00121973	1664.58	634.079	96.8	37	25.79	0	1958	410	0.12	25.5	98.7632	2	0	0.479237	1	0	0	0	0	1	0	0	0	1	0	0	0
Yaguachi	920	3	3	6	2.67017	3.24411	6.08647	2	2	3	60606	0.00422659	0.295235	0.421254	0.0651066	0.0495063	0.241236	0.0475342	0.0523786	0.137892	0.264	0.000336819	3276.01	1351.2	95.39	0	54.7	0	1883	415	1.66	25.5	100	6	0	0.37967	1	0	0	0	0	1	0	0	0	1	0	0	0
Playas	921	4	6	7	4.44053	6.04106	6.90287	2	3	4	41446	0.00289039	0.818607	0.149015	0.122963	0.086464	0.387374	0.079912	0.0733681	0.329785	0.506683	0.00946508	2476.99	1002.94	54.14	36.3	528.08	50	1989	569	3.92	25.5	113.22	3.5	0	0.357899	1	1	0	0	1	1	0	0	0	1	0	0	0
Simón Bolívar	922	2	3	6	2.15031	2.8095	5.91536	1	2	3	25310	0.00176509	0.287436	0.647449	0.0217959	0.0322419	0.126807	0.0421636	0.0371903	0.154718	0.11853	0.00530215	6281.03	2744.2	93.98	43.6	47.95	50	1991	508	1.26	25.5	102.074	3	0	0.359243	1	0	0	0	0	1	1	0	0	1	0	0	0
M. Maridueña	923	3	3	7	2.51835	3.03958	7.31066	2	2	4	11973	0.000834983	0.595172	0.360714	0.192634	0.0832589	0.361887	0.0823508	0.0871036	0.386795	1.1693	0.00587818	1756.83	788.02	78.78	13.7	98.72	50	1992	420	0.74	25.4966	128.806	4.5	0	0.377855	1	1	0	0	1	1	0	0	0	1	0	0	0
Lomas de Sarguentillo	924	3	4	7	3.11653	4.25942	6.51365	2	2	4	18328	0.00127817	0.747381	0.387355	0.0922498	0.0491057	0.236415	0.0415418	0.0371979	0.20528	0.327368	0.0107912	2890.63	1014.74	83.12	93.6	55.56	0	1992	424	0.84	25.5	100	3.5	0	0.203099	1	0	0	0	0	1	0	0	0	1	0	0	0
Nobol	925	3	5	7	3.32778	4.84044	6.77201	2	3	4	19476	0.00135823	0.421493	0.333286	0.0809973	0.0526835	0.262217	0.0506278	0.0452713	0.137605	0.10269	0.0292198	2205.9	825.632	83.55	74.2	116.18	0	1992	418	0.66	25.4981	114.57	2.5	0	0.273435	1	0	0	0	0	1	0	0	0	1	0	0	0
Bucay (Gral Antonio Elizalde)	927	5	6	7	5.05744	6.18466	7.27927	3	3	4	10618	0.000740487	0.570258	0.402239	0.078352	0.0745416	0.271857	0.0597838	0.0722917	0.149736	0.753438	0.0275935	2322.51	888.099	77.73	69.8	73.57	50	1995	474	1.8	24.1992	343.679	4.5	0	0.434064	1	0	0	0	0	1	0	0	0	1	0	0	0
Isidro Ayora	928	4	4	6	4.12548	4.29363	5.95949	2	2	3	10811	0.000753946	0.548515	0.521905	0.0468027	0.0443537	0.233781	0.0412048	0.0287597	0.0742675	0.277495	0.0400694	2248.33	848.541	95.25	63.1	20.99	0	1996	432	1	25.28	174.334	2	0	0.140951	1	0	0	0	0	1	0	0	0	1	0	0	0
Ibarra	1001	6	7	8	5.6456	7.03254	8.17856	3	4	4	180845	0.0126119	0.723957	0.116116	0.123083	0.341324	0.386474	0.0700489	0.174469	0.297785	2.13442	0.0480721	4105.86	1677.7	61.72	84.3	106.05	50	1606	115	2.3	16.7232	2253.41	7	1.66667	0.651223	1	1	1	1	0	1	0	1	1	0	0	0	1
Atuntaqui (Antonio Ante)	1002	6	7	8	5.87789	6.9404	7.78735	3	4	4	43346	0.0030229	0.488488	0.159769	0.279937	0.245586	0.419219	0.0590393	0.112959	0.212978	1.61491	0.00879303	4548.84	2267.02	73.98	88.9	333.16	50	1938	103	2.06	15.3546	2551.26	9	0	0.256618	1	1	1	0	1	1	0	0	1	1	0	0	0
Cotacachi	1003	6	7	7	6.3808	7.17728	6.63789	3	4	4	39698	0.00276849	0.226157	0.356417	0.144612	0.123482	0.246482	0.048983	0.0653107	0.140062	0.755706	0.00669834	2566.12	998.954	85.75	61.1	81.81	50	1861	101	2.02	15.8837	2274.25	6.5	0	0.407848	1	1	0	1	0	1	0	1	1	1	0	0	0
Otavalo	1004	6	7	7	5.52798	7.39195	7.39814	3	4	4	104836	0.00731114	0.372763	0.187338	0.23464	0.210605	0.313985	0.0590498	0.090509	0.179298	1.98405	0.0212379	3023.85	1241.45	76.75	83.8	135.23	50	1829	90	1.8	12.6867	2904.49	10	0.666667	0.589694	1	1	0	1	1	1	0	1	1	1	0	1	1
Pimampiro	1005	3	4	7	2.59418	4.24757	6.73401	2	2	4	12907	0.000900119	0.39405	0.574547	0.0356763	0.052156	0.141774	0.0599035	0.0501734	0.142893	0.774773	0.0066108	2088.58	766.741	84.87	68.6	124.04	0	1981	166	3.32	11.3264	3162.76	8	0	0.239422	1	0	0	1	0	1	0	0	1	1	0	0	0
San Miguel de Urcuqui	1006	4	5	7	3.78344	5.37288	6.89299	2	3	4	15567	0.00108562	0.213272	0.614448	0.0449675	0.0467186	0.179266	0.0417701	0.0377987	0.113348	0.385431	0	3780.09	1466.21	88.68	58.4	72.18	50	1984	121	2.42	15.0223	2567.04	8	0	0.122677	1	0	0	1	1	1	0	0	1	1	0	0	0
Loja	1101	7	7	8	7.4066	7.06176	7.9918	4	4	4	216118	0.0150718	0.788042	0.121927	0.07707	0.20984	0.350225	0.0770909	0.251452	0.241511	2.3737	0.0547193	4047.48	1606.59	55.5	71.9	101.9	50	1824	576	7.42	15.9059	2503.41	9	1.83333	0.692091	1	0	1	1	0	1	0	1	1	1	0	0	1
Cariamanga (Calvas)	1102	5	5	6	4.63132	5.20307	5.53608	3	3	3	4360	0.000304061	0.208945	0.378305	0.030799	0.0598576	0.130582	0.0599234	0.0400991	0.132596	7.33945	0.0426187	1299.74	491.955	91.26	69.4	47.8	50	1824	578	5.2	18.8676	1706.67	4.5	0	0.339549	1	0	0	1	0	1	0	1	0	1	1	0	0
Catamayo	1103	4	6	6	4.30078	6.01119	6.24024	2	3	3	7043	0.00049117	0.163567	0.280455	0.100102	0.0458211	0.239686	0.0643343	0.0731389	0.12093	3.40764	0.0124533	1680.04	725.536	82.27	88.2	119.01	50	1981	548	6.86	18.3747	1864.3	3.5	0	0.196507	1	1	0	1	1	1	0	0	0	1	0	0	0
Celica	1104	5	6	7	4.65657	5.95142	6.7123	3	3	4	19062	0.00132936	0.663047	0.509686	0.0259637	0.0832748	0.0690215	0.0531718	0.0533856	0.0682806	0.472144	0.00436418	2164.9	894.462	86.97	71.41	106.22	50	1878	507	3.78	21.0193	1120.65	1	0	0.121587	1	0	0	1	1	1	0	1	0	1	1	0	0
Chaguarpamba	1105	4	6	6	4.02993	5.83975	6.47406	2	3	3	30395	0.00211971	0.742129	0.60044	0.021261	0.0715134	0.12306	0.0568095	0.0416091	0.0386819	0.263201	0.00613621	830.175	328.322	92.71	67.96	42.03	50	1985	477	5.44	21.0286	1116.81	1	0	0.200555	1	0	0	1	0	1	0	0	0	1	1	0	0
Amaluza (Espíndola)	1106	3	3	6	3.22178	3.40244	5.85172	2	2	3	14460	0.00100842	0.302835	0.620405	0.0132177	0.0486588	0.0392902	0.0505285	0.032986	0.0258052	0.207469	0.00740993	1719.4	620.211	95.97	94.75	49.11	0	1970	647	6.58	16.7287	2305.25	1.5	0	0.21324	1	0	0	1	0	1	0	0	1	1	1	0	0
Gonzanama	1107	4	5	6	4.11747	5.29894	5.5193	2	3	3	8656	0.000603659	0.215689	0.622861	0.0210619	0.0534613	0.0665924	0.0545775	0.0586016	0.06678	0.924214	7.11718e-05	3638.3	1352.69	95.82	78.7	34.86	0	1943	591	5.46	18.4534	1836.75	3	0	0.187579	1	0	0	1	0	1	0	0	0	1	0	0	0
Macará	1108	4	5	6	4.03561	4.74585	6.07651	2	3	3	14969	0.00104392	0.116574	0.35627	0.0421289	0.0786898	0.177691	0.0528266	0.0592899	0.0699582	0.734852	0.0177143	3402.14	1316.89	92.93	49.59	59.18	50	1902	569	5.02	21.4522	985.388	5	0	0.279326	1	0	0	1	0	1	0	0	0	1	1	0	0
Paltas	1109	5	5	6	4.55124	5.01382	5.78478	3	3	3	30158	0.00210318	0.136481	0.514812	0.0311407	0.0868906	0.0918573	0.0545775	0.0586016	0.0504466	0.530539	0.00843013	1742.25	657.524	92.48	83	75.04	50	1824	419	4.28	19.6521	1492.3	4.5	0	0.36786	1	0	0	1	0	1	0	1	0	1	0	0	0
Alamor (Puyango)	1110	4	5	6	4.41553	5.05618	6.1486	2	3	3	15673	0.00109302	0.297135	0.506891	0.0313227	0.0792912	0.1059	0.0460169	0.0366626	0.06327	0.382824	0.0146389	2447.13	916.283	88.71	74.5	144	50	1947	480	3.24	21.6798	892.286	2.5	0	0.355663	1	0	0	1	0	1	0	0	0	1	1	0	0
Saraguro	1111	5	6	6	4.8296	5.78787	5.82962	3	3	3	28272	0.00197166	0.471774	0.60007	0.0384987	0.135206	0.0879377	0.0667564	0.0832933	0.0598055	0.247595	0.0069716	2115.65	798.426	95.94	45.52	37.89	50	1878	506	6.02	14.5777	2589.64	3	0	0.412373	1	0	0	1	0	1	0	1	1	1	0	0	0
Sozoranga	1112	3	5	6	3.45489	4.8078	5.54276	2	3	3	12759	0.000889797	0.123364	0.669713	0.0124636	0.0686705	0.04	0.0912215	0.0736296	0.0381418	0.078376	0.00623966	1391.67	519.607	95.44	27.41	51.47	50	1975	569	5.02	19.7143	1474.7	3	0	0.21756	1	0	0	1	0	0	0	0	0	1	1	0	0
Zapotillo	1113	4	5	5	3.80767	5.20889	5.34927	2	3	3	12291	0.00085716	0.206248	0.596854	0.0182022	0.0680899	0.0781071	0.0589226	0.0446775	0.0485106	0.0813603	0.00402416	1841.65	682.37	91.41	80.4	93.33	50	1534	541	4.46	23.3267	426.723	1	0	0.286542	1	0	0	1	0	0	0	1	0	1	1	0	0
Pindal	1114	4	5	6	4.07872	5.18485	5.66978	2	3	3	7462	0.000520391	0.131734	0.674435	0.0119945	0.0544246	0.0567901	0.0429291	0.0439359	0.0545384	0.268025	0.0090015	3110.68	1177.32	97.3	52.55	29.17	50	1989	497	3.58	22.0066	820.625	2	0	0.201793	1	0	0	1	0	1	0	0	0	1	1	0	0
Quilanga	1115	3	5	6	3.32956	4.66468	6.03146	2	3	3	4841	0.000337606	0.134063	0.653717	0.0174146	0.0643001	0.0503189	0.0733597	0.0679371	0.0680628	0.206569	0.0129924	2696.53	1016.18	96.62	53.9	48.94	0	1989	603	5.7	17.4347	2122.19	1.5	0	0.189457	1	0	0	1	0	1	0	0	1	1	0	0	0
Olmedo	1116	3	4	6	3.29434	3.94269	5.74345	2	2	3	23823	0.00166139	0.280905	0.658141	0.0118528	0.0518381	0.0574495	0.0476972	0.054298	0.0316129	0.209881	0.00556101	681.029	248.217	96.23	46.4	36.14	50	1997	490	5.7	19.1483	1645.68	2.5	0	0.193229	1	0	0	1	0	1	0	0	0	1	0	0	0
Babahoyo	1201	5	6	7	4.68986	6.48928	6.78467	3	3	4	154675	0.0107868	0.587755	0.328746	0.0490224	0.128147	0.263947	0.0507861	0.138297	0.149198	0.601261	0.0124302	3495.18	1362.46	72.28	60.1	166.7	0	1869	291	12.8	25.445	111.824	5	0.833333	0.670956	1	0	1	0	0	1	0	1	0	0	0	1	1
Baba	1202	3	3	5	2.6673	3.26439	4.75425	2	2	3	39670	0.00276654	0.140408	0.707338	0.0164514	0.0346345	0.146899	0.0307299	0.0313263	0.053698	0.100832	0.00664804	2787.61	1048.45	96.27	41.5	26.39	0	1824	300	12.98	25.5	100	3.5	0	0.32295	1	0	0	0	0	1	0	1	0	1	1	0	0
Montalvo	1203	3	3	7	2.58129	3.22369	6.65102	2	2	4	23992	0.00167317	0.527759	0.454229	0.0418688	0.0877452	0.18941	0.0576122	0.100444	0.0528536	0.333444	0.00618017	4424.74	1839	96.67	41.4	20.1	0	1906	318	2.16	25.1114	163.04	4.5	0	0.386613	1	0	1	0	0	1	0	0	0	1	1	0	0
Pueblo Viejo	1204	3	3	6	3.49093	3.40279	5.94637	2	2	3	36449	0.00254191	0.219046	0.565803	0.0285363	0.0563803	0.203378	0.0332919	0.0516149	0.109196	0.164614	0.00275105	3123.15	1228.49	95.12	18.9	27.87	0	1846	373	14.44	25.5	100	3.5	0	0.335414	1	0	0	0	0	1	0	1	0	1	0	0	0
Quevedo	1205	5	4	7	4.50464	3.86576	7.35779	3	2	4	173631	0.0121088	0.865802	0.187578	0.0662734	0.108616	0.372033	0.0637072	0.11631	0.194051	1.17491	0.00912154	4002.23	1630.22	83.68	63.6	69.63	50	1943	186	10.7	25.5	114.332	6.5	1.66667	0.699665	1	0	1	0	0	1	0	0	0	1	0	0	1
Catarama (Urdaneta)	1206	2	3	6	2.35469	3.48361	5.74936	1	2	3	29294	0.00204293	0.21984	0.54555	0.0306854	0.0583118	0.171721	0.0423078	0.0544503	0.108267	0.375504	0.003308	2579.89	967.599	98.91	11.64	8.81	0	1913	632	19.62	24.7264	221.336	3.5	0	0.305706	1	0	0	0	0	1	0	0	0	1	0	0	0
Ventanas	1207	3	4	6	2.57762	3.64485	6.40719	2	2	3	66487	0.00463672	0.574533	0.450556	0.0372041	0.0723949	0.219954	0.0484124	0.0719512	0.0807573	0.28577	0.009696	3339.87	1312.14	95.47	12.8	59.44	50	1952	243	11.84	25.0903	171.075	2.5	0	0.400055	1	0	0	0	0	1	0	0	0	1	0	0	0
Vinces	1208	3	4	6	3.45976	3.61713	5.57642	2	2	3	71968	0.00501896	0.423535	0.52071	0.0318881	0.0667984	0.175509	0.0455971	0.0641136	0.0642044	0.208426	0.00619421	1807.96	649.347	96.38	41.4	29.86	0	1845	298	12.94	25.5	98.1515	2	0	0.432889	1	0	0	0	0	1	0	1	0	1	1	0	0
Palenque	1209	3	4	5	3.38012	3.71453	4.80382	2	2	3	22329	0.0015572	0.287698	0.728568	0.013312	0.0314164	0.0816299	0.0440357	0.0247796	0.118772	0.268709	0.00498969	1912.66	712.26	97.36	28.6	15.87	0	1990	324	13.46	25.5	100	3	0	0.292884	1	0	0	0	0	1	0	0	0	1	0	0	0
Buena Fé	1210	5	5	7	4.88033	4.6607	6.81386	3	3	4	62901	0.00438664	0.604044	0.434596	0.04408	0.0555339	0.25752	0.0434439	0.0504753	0.164509	0.445144	0.00530203	3328.85	1271.56	86.94	43	55.78	0	1988	170	10.38	25.4708	175.317	5	0	0.343113	1	0	0	0	0	1	0	0	0	1	0	0	0
Valencia	1211	4	4	6	4.0845	4.30012	6.03986	2	2	3	41989	0.00292826	0.398462	0.627046	0.0227902	0.047721	0.202439	0.0333981	0.0432179	0.140133	0.16671	0.00264626	5018.68	1942.33	92.74	63.1	84.97	0	1995	203	11.04	24.3407	326.426	4	0	0.341331	1	0	0	0	0	1	1	0	0	1	0	0	0
Mocache	1212	5	4	6	4.7808	4.28135	5.58739	3	2	3	38430	0.00268006	0.212829	0.66314	0.0186589	0.0329568	0.138572	0.0401958	0.0320746	0.133541	0.182149	0.0390341	2323.45	879.06	94.51	61.6	58.11	0	1996	239	11.76	25.5	100	5	0	0.368153	1	0	0	0	0	1	0	0	0	1	0	0	0
Quinsaloma	1213	3	3	6	2.64869	3.07382	5.52896	2	2	3	16320	0.00113814	0.276777	0.657682	0.0196607	0.0345648	0.122711	0.0420779	0.0370066	0.075942	0.183824	0.0298021	0	0	98.44	0	13.47	50	2007	232	11.62	25.4927	134.024	3.5	0	0.242097	1	0	0	0	0	1	0	0	0	1	0	0	0
Portoviejo	1301	5	6	7	5.12399	5.71547	7.21707	3	3	4	281747	0.0196487	0.735919	0.147069	0.0564694	0.162175	0.325982	0.0653198	0.175418	0.263856	0.887321	0.0298021	3621.47	1454.17	90.87	78.8	181.05	50	1820	472	5.08	24.7538	224.177	7.5	1.33333	0.646741	1	0	1	0	0	1	0	1	0	0	0	0	1
Calceta	1302	3	4	5	3.35708	3.5591	4.54823	2	2	3		0	0.134617	0.598154	0.0209041	0.0368209	0.0901019	0.0232777	0.0221477	0.203679	0.164047	0	2742.89	1045.9	95.09	57.2	37.27	50	1913	522	6.04	24.8333	227.085	0	0.666667	0.34484	1	0	0	1	0	1	0	0	0	1	1	0	0
Chone	1303	4	4	6	3.61192	3.56925	6.00335	2	2	3	127114	0.00886478	0.420874	0.355107	0.0365109	0.123274	0.1821	0.0526131	0.106589	0.121796	0.495618	0.00904749	1978.86	726.146	93.87	63.96	19.18	0	1894	307	6.48	24.7643	239.189	4	1.83333	0.59462	1	0	1	1	0	1	0	0	0	1	0	1	1
El Carmen	1304	3	3	6	2.87899	3.4442	6.37537	2	2	3	88708	0.00618639	0.520697	0.436451	0.034451	0.07243	0.227193	0.0527586	0.0645614	0.20496	0.57492	0.00577258	2099.84	778.922	90.17	57.9	88.55	0	1967	345	3.5	24.9085	243.068	4	1	0.379633	1	0	0	0	0	1	0	0	0	1	1	0	0
Flavio Alfaro	1305	3	3	5	2.7589	2.83504	5.14685	2	2	3	25268	0.00176216	0.251662	0.544985	0.0267386	0.0541657	0.125798	0.0395501	0.0410799	0.150851	0.118727	0.00176253	2178.31	823.128	99.07	24.1	13.88	50	1981	258	7.46	24.5411	296.593	3.5	0	0.407532	1	0	0	1	0	1	0	0	0	1	1	0	0
Jipijapa	1306	4	4	6	3.69274	3.54306	6.42225	2	2	3	71390	0.00497865	0.569099	0.313575	0.0475887	0.0997646	0.190247	0.0552193	0.116445	0.096702	0.420227	0.00656109	2127.67	750.249	93.79	69.1	14.46	50	1824	427	4.1	23.8583	429.413	3.5	0.666667	0.287157	1	0	1	0	0	1	0	1	0	1	0	0	0
Junín	1307	3	4	6	3.44657	3.72802	5.92873	2	2	3	19029	0.00132706	0.291187	0.434091	0.0491334	0.0779138	0.143725	0.045034	0.0722057	0.133614	0.36786	0.00558695	8418.63	3331.98	98.55	51.03	10.48	0	1952	513	9.6	24.7391	230.949	2.5	0	0.343703	1	0	0	0	0	1	1	0	0	1	0	0	0
Manta	1308	5	6	8	5.15142	5.7656	8.2768	3	3	4	225961	0.0157582	0.95828	0.0668952	0.147423	0.142728	0.491486	0.0866979	0.165892	0.29196	1.65073	0.0160279	6041.61	3061.99	72.03	80	147.46	50	1922	455	5.18	24.9128	207.85	6.5	0.833333	0.671167	0	1	1	0	0	1	1	0	0	0	0	1	1
Montecristi	1309	3	4	6	3.24589	3.73194	6.36469	2	2	3	69042	0.00481491	0.659236	0.0879895	0.223257	0.0856017	0.406717	0.0540623	0.0868031	0.199262	0.666261	0.00268775	1013.78	606.064	90.78	58.7	33.27	0	1824	456	4.92	24.9082	197.925	0	0	0.305589	0	1	0	0	1	1	0	1	0	1	0	0	0
Paján	1310	3	3	5	3.10023	3.28456	4.99957	2	2	3	37497	0.002615	0.200416	0.569262	0.0255884	0.0353025	0.0996401	0.0335236	0.0312158	0.113044	0.160013	0.00414148	1655.5	610.207	94.99	69.4	24.36	0	1951	469	3.6	24.4601	320.829	4	0	0.217767	1	0	0	0	0	1	0	0	0	1	0	0	0
Pichincha	1311	3	4	5	3.35708	3.5591	4.54823	2	2	3	30479	0.00212557	0.134617	0.598154	0.0209041	0.0368209	0.0901019	0.0232777	0.0221477	0.203679	0.164047	0.00518857	780.195	366.801	99.18	47	8.01	50	1944	400	9.02	25.1579	201.646	5	0	0.354106	1	0	0	1	0	1	0	0	0	1	0	0	0
Rocafuerte	1312	4	5	6	4.10373	4.50041	5.99068	2	3	3	33589	0.00234246	0.276876	0.429579	0.0631613	0.0869494	0.162308	0.0465448	0.0951103	0.138524	0.446575	0.00417174	1699.46	615.523	95.09	57.2	37.27	50	1852	490	5.4	25.197	144.217	3	0	0.311408	1	0	0	0	1	1	0	1	0	1	0	0	0
Santa Ana	1313	3	4	5	3.45691	3.85085	5.32123	2	2	3	47815	0.00333456	0.214472	0.501629	0.0368778	0.0530362	0.151965	0.0445807	0.0528295	0.0935025	0.125484	0.00192591	1624.9	594.229	96.73	48.2	35.21	50	1884	456	4.92	24.9001	242.212	5	0.666667	0.262957	1	0	0	0	0	1	0	0	0	1	0	0	0
Bahía de Caraquez (Sucre)	1314	4	4	6	4.17398	4.32282	6.31472	2	2	3	57407	0.0040035	0.369746	0.338608	0.0524907	0.078975	0.219134	0.0527303	0.0885026	0.173046	0.609682	0.00624191	3213.45	1437.16	87.13	85.3	31.11	50	1876	356	6.42	24.717	221.167	6	1.16667	0.604797	1	0	0	1	0	1	0	1	0	1	0	0	1
Tosagua	1315	3	4	5	3.44657	3.72802	5.1556	2	2	3	38189	0.00266326	0.28173	0.465574	0.0300142	0.0653064	0.165097	0.0416715	0.0719649	0.134974	0.70701	0.00499463	2742.89	1045.9	95.09	57.2	37.27	50	1984	522	6.04	25.4079	125.32	5	0	0.27319	1	0	0	0	0	1	0	0	0	1	0	0	0
24 de Mayo	1316	3	3	5	2.95435	3.17756	4.69545	2	2	3	28885	0.00201441	0.176597	0.550058	0.0192175	0.052359	0.0949027	0.0399506	0.043965	0.0529871	0.13848	0.00922804	1275.02	452.335	97.88	59.7	19.39	0	1945	536	5.04	24.6799	290.267	4	0	0.503612	1	0	0	0	0	1	0	0	0	1	0	0	1
Pedernales	1317	2	3	5	2.4455	2.91501	4.58681	1	2	3	55268	0.00385432	0.399978	0.371598	0.0662093	0.0619701	0.248297	0.0356202	0.0375643	0.200153	0.54281	0.00578741	2017.51	771.084	95.89	42.9	54.76	0	1998	272	8.14	24.7593	245.728	2.5	0	0.380937	1	0	0	1	0	1	0	0	0	1	1	0	0
Olmedo	1318	2	2	5	1.55102	2.00144	4.65041	1	1	3	9911	0.000691181	0.225507	0.539312	0.0281023	0.0391538	0.105848	0.0305612	0.0355601	0.103649	0.706286	0.0252407	1981.1	728.923	98.79	41.3	6.63	0	1994	723	6.26	25.3716	186.931	3.5	0	0.207492	1	0	0	0	1	1	0	0	0	1	0	0	0
Puerto López	1319	2	3	6	2.41909	2.68377	6.24203	1	2	3	20215	0.00140977	0.483849	0.35706	0.0606987	0.0590975	0.319345	0.0451199	0.064473	0.214868	0.643087	0.00707143	3482.06	1363.79	93.58	63	23.15	50	1994	475	4.82	24.7099	274.127	7	0	0.369962	1	0	0	1	0	1	0	0	0	1	0	0	0
Jama	1320	3	4	6	3.03576	3.83396	5.71277	2	2	3	23196	0.00161766	0.260864	0.525175	0.0496503	0.0788811	0.170954	0.0479549	0.0683819	0.0487635	0.129333	0.0143213	1269.06	483.246	96.58	78	25.29	0	1998	619	7.7	24.7858	224.93	2	0	0.24138	1	0	0	1	0	1	0	0	0	1	1	0	0
Jaramijo	1321	3	4	7	3.12378	3.75597	7.38073	2	2	4	18295	0.00127587	0.930855	0.339852	0.0935604	0.0455158	0.335158	0.053611	0.0493591	0.27363	0.655917	0.0128729	2097.76	1077.98	87.8	67.6	61.66	0	1998	462	5.14	25.4477	116.365	2.5	0	0.17559	1	0	0	0	0	1	0	0	0	1	0	0	0
San Vicente	1322	3	3	6	3.48287	3.08244	5.65168	2	2	3	21874	0.00152547	0.450261	0.356578	0.0479723	0.0715875	0.227067	0.050185	0.0637198	0.121428	1.05148	0.00615126	2409.81	935.233	92	32.5	57.28	0	1999	560	6.52	25.0251	158.079	2.5	0	0.210898	1	0	0	1	0	1	0	0	0	1	0	0	0
Morona	1401	4	5	7	3.5915	4.65434	7.00653	2	3	4	40975	0.00285755	0.460549	0.299463	0.0478201	0.132545	0.232244	0.097214	0.11217	0.152197	0.887361	0.0320791	3252.51	1538.02	87.82	81.4	85.54	50	1952	226	6.52	18.6515	1698.61	2	0	0.463578	1	0	1	1	0	1	0	0	0	1	1	0	0
Gualaquiza	1402	5	5	6	5.1886	5.43242	6.31646	3	3	3	17168	0.00119728	0.418861	0.40311	0.0401936	0.0956432	0.174669	0.0748541	0.0618418	0.0909641	1.63094	0.00698732	1750.47	665.238	89.45	90.8	127.7	50	1816	550	2.92	17.7014	2045.9	4	0	0.213456	1	0	0	1	0	1	0	1	1	1	1	0	0
Gral Leonidas Plaza Gutiérrez (Limón Indanza)	1403	3	5	6	3.29981	4.74905	6.22029	2	3	3	9682	0.000675211	0.364284	0.503371	0.0337079	0.0906367	0.165323	0.0839394	0.0580661	0.0738037	0.92956	0.0130371	2234.02	858.111	94.67	86	86.74	0	1949	426	3.73	20.2277	1533.68	2	0	0.125316	1	0	0	0	1	1	0	0	0	1	1	0	0
Palora	1404	4	5	6	3.8089	4.82405	6.04561	2	3	3	6835	0.000476665	0.450914	0.459337	0.0515813	0.102033	0.1854	0.079157	0.0761699	0.0684932	1.31675	0	1767.92	627.708	93.27	48.5	159.92	50	1963	284	5.48	18.7658	1600.7	0	0	0.112296	1	0	0	0	1	1	0	0	0	1	1	0	0
Santiago de Méndez	1405	4	5	7	3.7743	5.38487	6.97683	2	3	4	9355	0.000652406	0.25163	0.433579	0.0266701	0.0883922	0.178581	0.0905824	0.0622057	0.116341	0.534474	0.00560243	2009.36	758.371	65.55	95.9	222.79	50	1913	460	2.58	18.9224	1775.77	0	0	0.356518	1	0	0	1	0	1	0	0	0	1	1	0	0
Sucua	1406	5	6	7	5.02576	5.65173	6.60965	3	3	4	18031	0.00125746	0.42438	0.402786	0.0433836	0.103598	0.202216	0.0857791	0.0649956	0.0859087	0.887361	0.024633	2388.03	914.364	92.98	72.7	62.12	50	1932	413	3.54	20.0074	1582.43	2	0	0.218524	1	0	0	1	0	1	0	0	0	1	1	0	0
Huamboya	1407	3	4	5	3.05664	4.38723	5.14842	2	2	3	8484	0.000591664	0.107261	0.595073	0.0336572	0.0607217	0.0514085	0.0806498	0.0400348	0.0390969	0.235738	0	1150.04	417.531	96.78	35.9	45.36	50	1992	320	6	20.9049	1126.08	1	0	0.343055	1	0	0	0	1	1	0	0	0	1	1	0	0
San Juan Bosco	1408	3	4	6	3.25524	4.35148	5.95191	2	2	3	3886	0.000271005	0.354349	0.528267	0.0206687	0.0820669	0.0977259	0.0841232	0.0550948	0.0686977	0.257334	0	3116.21	1232.12	96.69	98.1	57.79	50	1992	513	3.66	19.7714	1656.2	4.5	0	0.270465	1	0	0	0	1	1	0	0	0	1	1	0	0
Taisha	1409	3	4	2	2.6499	4.42958	2.04085	2	2	1	18518	0.00129142	0.0593477	0.64057	0.0163934	0.0471886	0.101737	0.0752161	0.0250493	0.034879	0.0540015	0	684.957	213.48	92.5	52	75.14	0	1996	413	3.54	24.432	400.056	0	0	0.163622	1	0	0	0	1	0	0	0	0	1	1	0	0
Logroño	1410	3	5	5	2.76599	4.54332	4.92048	2	3	3	5876	0.000409785	0.248128	0.593433	0.0405601	0.0574602	0.0635386	0.0774194	0.033923	0.0417399	0	0	2074.75	704.08	96.12	38	40.27	50	1574	436	3.1	22.1267	1124.4	1	0	0.108817	1	0	0	1	1	0	0	1	0	1	1	0	0
Pablo Sexto	1411	3	4	5	2.98638	3.98632	5.49464	2	2	3	1760	0.00012274	0.39375	0.397606	0.0478723	0.103723	0.0939597	0.0676741	0.0840999	0.0833333	1.13636	0	3806.16	1224.43	95.28	49.6	38.77	0	1952	464	3.66	13.0564	2736.09	1	0	0.0907977	1	0	0	1	0	1	0	0	1	1	1	0	0
Tiwintza	1412	3	4	4	2.7058	3.94737	4.40403	2	2	2	1760	0.00012274	0.163726	0.433489	0.0186447	0.0652564	0.213791	0.0658621	0.027931	0.0289601	0.568182	0	1950.27	727.89	95.86	83	28.49	0	1830	595	3.82	24.4633	538.829	4.5	0	0.19739	1	0	0	0	0	1	0	1	0	1	1	0	0
Tena	1501	4	5	7	4.23918	5.11525	6.53899	2	3	4	60495	0.00421885	0.381007	0.701901	0.0166722	0.127171	0.185956	0.0979871	0.0984994	0.116526	0.776924	0.0155259	2126.66	777.875	89.18	60.55	96.32	50	1867	224	4.48	18.7031	1533.62	8	0	0.304862	1	0	0	0	0	1	0	1	0	1	0	0	0
Archidona	1503	5	6	7	4.85072	6.04522	6.69472	3	3	4	7894	0.000550518	0.50228	0.286743	0.022011	0.10086	0.118433	0.0889077	0.085803	0.0685032	2.78693	0	4452.59	1619.51	94.68	78.8	46.44	50	1981	213	4.26	13.9313	2433.05	3	0	0.242945	1	0	0	1	0	1	0	0	1	1	0	0	0
El Chaco	1504	4	6	7	4.05099	5.54242	6.51156	2	3	4	3621	0.000252524	0.25573	0.459337	0.0515813	0.0735099	0.244477	0.0874453	0.0577764	0.0970588	1.10467	0	5391.5	1998.02	89.65	92.6	87.78	0	1988	163	3.26	15.6528	2127.41	2.5	0	0.173183	1	0	0	1	0	1	1	0	1	1	0	0	0
Baeza (Quijos)	1507	4	6	7	4.09772	5.56219	6.88237	2	3	4	24925	0.00173824	0.217854	0.595073	0.0336572	0.0981588	0.299868	0.106342	0.0624913	0.185845	0.160481	0.00462666	1617.38	694.744	80.48	102.3	144.5	0	1955	145	2.9	9.86146	3188.04	2	0	0.236218	1	0	0	1	1	1	0	0	1	1	0	0	0
Carlos Julio Arosemena Tola	1509	4	5	7	4.09359	5.36696	7.05755	2	3	4	5926	0.000413272	0.286196	0.299463	0.0478201	0.155957	0.118725	0.102226	0.133393	0.0801603	0.337496	0	2287.28	887.368	96.55	57.7	26.97	0	1999	250	5	20.9186	1150.84	5	0	0.263231	1	0	1	0	1	1	0	0	0	1	0	0	0
Puyo (Pastaza)	1601	5	5	7	5.05909	4.76426	6.67802	3	3	4	61845	0.004313	0.536292	0.253002	0.0629886	0.243851	0.281329	0.0910768	0.123526	0.122643	1.77864	0.0239665	3418.88	1348.86	84.54	85.3	86.2	50	1899	267	5.34	24.5001	413.9	8.5	0.666667	0.387348	1	0	1	0	0	1	0	0	0	1	0	0	0
Mera	1602	4	6	7	3.90684	6.17323	7.20667	2	3	4	11565	0.000806529	0.0754864	0.159368	0.055189	0.176839	0.231959	0.111048	0.131031	0.159655	0.259403	0.00700566	2379.17	908.892	93.22	57.5	61.39	50	1967	239	4.78	19.6142	1402.94	1	0	0.0386938	1	0	1	0	0	1	0	0	0	1	0	0	0
Santa Clara	1603	3	5	6	3.45383	4.913	6.47767	2	3	3	3531	0.000246248	0.365902	0.522247	0.0211524	0.132554	0.133234	0.109454	0.0853426	0.1	0.283206	0	3064.86	1177.27	97.43	85	34.25	0	1992	228	4.56	22.2407	882.689	0	0	0.0905666	1	0	0	0	0	1	0	0	0	1	0	0	0
Arajuno	1604	3	4	4	2.5842	3.8224	4.10998	2	2	2	6537	0.000455883	0.199786	0.615177	0.0148181	0.106035	0.0558376	0.0820993	0.0491097	0.0843075	0.611901	0	2256.64	767.251	86.16	98.97	144.35	0	1996	309	6.18	25.0635	360.326	2	0	0.352783	1	0	0	0	1	1	0	0	0	1	0	0	0
Quito	1701	9	10	9	9.3	9.5	8.65786	5	5	5	2242615	0.156397	0.716509	0.0363751	0.129738	0.230313	0.332342	0.0952311	0.225026	0.434234	2.86407	0.0561012	9031.55	4304.38	32.55	81	646.5	100	1534	0	0	14.1131	2668.61	10	2	1	0	1	1	1	1	1	1	1	1	0	0	1	1
Cayambe	1702	5	6	7	4.52048	5.81187	7.37604	3	3	4	85399	0.00595562	0.452968	0.424733	0.0690482	0.0806277	0.443737	0.0625542	0.0851472	0.195129	1.45201	0.00868658	6915.22	2760.03	80.5	66	138.93	100	1883	65	1.3	8.65071	3591.07	9	0	0.393244	1	0	0	1	1	1	1	0	1	1	0	0	0
Mejía	1703	6	7	8	5.95799	6.79946	7.74338	3	4	4	80939	0.00564459	0.205896	0.214691	0.143561	0.150756	0.432906	0.0825756	0.110361	0.223644	1.18608	0.00899411	5039.56	2193.66	73.43	76.9	156.42	50	1883	58	1.16	11.3639	3145.37	0	0	0.391999	1	1	1	1	1	1	1	0	1	1	0	0	0
Pedro Moncayo	1704	4	5	8	4.36802	4.94642	7.73421	2	3	4	32953	0.0022981	0.303978	0.539198	0.0511927	0.0645889	0.518909	0.0572354	0.0560764	0.15927	0.880041	0.00150129	4480.91	1722.74	78.3	70.4	102.33	0	1911	114	2.28	12.716	3026.65	8	0	0.413217	1	0	0	0	1	1	0	0	1	1	0	0	0
Rumiñahui	1705	5	7	9	4.98128	6.81412	8.94582	3	4	5	85470	0.00596058	0.871335	0.0399925	0.156527	0.253891	0.54041	0.0975961	0.253339	0.461641	3.8259	0.0275059	7248.41	3665.28	52.53	70.5	129.46	50	1938	36	0.72	12.5761	3043.14	3.5	0	0.447139	0	1	1	0	1	1	1	0	1	1	0	0	0
San Miguel de los Bancos	1707	3	3	7	2.72667	3.07686	6.72707	2	2	4	17742	0.00123731	0.293541	0.43581	0.0416136	0.0816702	0.292364	0.0674049	0.0627696	0.154541	0.281817	0.00264798	3502.84	1417.14	81.82	70.77	47.9	0	1991	377	7.54	20.4024	1252.14	0	0	0.356912	1	0	0	1	0	1	0	0	0	1	1	0	0
Pedro Vicente Maldonado	1708	4	5	7	4.37115	5.44496	6.63242	2	3	4	12816	0.000893772	0.429931	0.459525	0.0519866	0.071296	0.315589	0.064436	0.0507677	0.133413	1.01436	0.0232044	2785.82	1057.01	82.98	85.8	80.38	0	1992	128	2.56	23.2821	579.952	7	0	0.182943	1	0	0	0	1	1	0	0	0	1	0	0	0
Puerto Quito	1709	3	4	6	3.07636	3.84474	5.94553	2	2	3	20295	0.00141535	0.152895	0.600418	0.0415252	0.0476626	0.182998	0.0408491	0.0350848	0.156894	0.0985464	0	9405.09	3655.24	88.09	42.59	64.92	50	1996	210	4.2	24.8183	293.69	4.5	0	0.276734	1	0	0	0	1	0	1	0	0	1	0	0	0
Ambato	1801	6	8	8	6.01868	7.50825	8.04247	3	4	4	329296	0.0229647	0.499168	0.178391	0.193632	0.28401	0.423054	0.0694161	0.164494	0.264658	2.72399	0.0455605	5206.54	2408.83	63.74	80.9	142.3	100	1698	154	3.08	7.5594	3677.13	7	2	0.675128	1	1	1	0	1	1	1	1	1	0	0	0	1
Baños de Agua Santa	1802	5	6	8	5.38833	5.83609	8.38897	3	3	4	19640	0.00136967	0.644654	0.230121	0.0669239	0.25462	0.370278	0.0851041	0.155897	0.15381	2.54582	0.00912661	2395.26	1629.4	55.99	85.5	226.1	50	1944	195	3.9	13.3469	2740.69	4	0	0.347703	1	0	1	1	0	1	0	0	1	1	0	0	0
Cevallos	1803	4	7	8	4.28931	6.52782	7.77819	2	4	4	8131	0.000567046	0.308572	0.263242	0.268273	0.146882	0.425269	0.0474654	0.113083	0.199582	1.72181	0	3074.99	1359.96	87.17	84.5	135.75	50	1986	171	3.42	13.0442	2981.78	2	0	0.114578	1	1	1	0	1	1	0	0	1	1	0	0	0
Mocha	1804	5	7	7	4.92982	6.54824	7.13698	3	4	4	6716	0.000468366	0.18106	0.434624	0.185038	0.0559857	0.308592	0.044817	0.0606158	0.102052	0.595593	0	2517.75	977.043	90.15	86.16	58.19	50	1986	179	3.58	6.8743	3772.98	1	0	0.140594	1	1	0	0	0	1	0	0	1	1	0	0	0
Patate	1805	5	6	7	4.5051	5.95941	7.01593	3	3	4	13284	0.00092641	0.160419	0.669014	0.0653705	0.0700096	0.175363	0.0668359	0.0739618	0.0873631	1.43029	0.0077581	3430.06	1432.76	92.08	45.9	90.8	0	1973	183	3.66	10.2205	3298.52	5.5	0	0.285395	1	0	0	1	1	1	0	0	1	1	0	0	0
Quero	1806	5	7	6	5.11899	6.84907	6.49736	3	4	3	19026	0.00132685	0.141648	0.66957	0.0756989	0.0338578	0.159775	0.0503311	0.0427296	0.113737	0.315358	0	2281.72	901.455	92.51	45	84.92	50	1972	174	3.48	8.37688	3573.47	4.5	0	0.351121	1	0	0	0	0	1	0	0	1	1	0	0	0
San Pedro de Pelileo	1807	5	7	7	5.45178	6.77604	7.08153	3	4	4	56403	0.00393348	0.180079	0.402647	0.251365	0.10375	0.325516	0.0510516	0.085164	0.122647	0.443239	0.00307876	3459.77	1437.49	78.02	74.6	316.12	50	1860	172	3.44	13.6456	2821.37	2.5	0	0.482611	1	1	0	0	1	1	0	1	1	1	0	0	0
Santiago de Pillaro	1808	4	6	7	4.31653	6.03029	7.099	2	3	4	38337	0.00267358	0.196259	0.462091	0.0854584	0.101989	0.208333	0.0530102	0.0855242	0.138469	1.27814	0.0164892	3616.5	1536.11	82.36	74.5	87.36	0	1851	146	2.92	8.61157	3548.09	2	0	0.41364	1	0	0	0	1	1	0	1	1	1	0	0	0
Tisaleo	1809	4	6	7	3.97729	5.50767	7.02129	2	3	4	12088	0.000843003	0.107379	0.466994	0.230631	0.0512091	0.345289	0.0609943	0.0654155	0.130113	0.24818	0	2280.67	921.497	85.74	88.5	66.26	50	1987	171	3.42	8.51878	3571	9	0	0.111652	1	1	0	0	0	1	0	0	1	1	0	0	0
Zamora	1901	6	6	7	6.03686	5.6046	6.91191	3	3	4	8566	0.000597383	0.360378	0.214047	0.0440141	0.0664557	0.194778	0.0708495	0.0801903	0.138042	4.08592	0.0154031	10236.4	3679.51	86.26	76.3	143.32	50	1910	403	6.18	17.6732	2118.31	5.5	0	0.600846	1	0	0	1	0	1	1	0	1	1	0	0	1
Zumba (Chinchipe)	1902	4	5	6	4.22987	4.68601	5.75862	2	3	3	3728	0.000259986	0.273337	0.517063	0.023478	0.0555899	0.0600834	0.0602802	0.0432998	0.0451552	1.87768	0	4332.61	1458.11	95.44	90.37	34.59	0	1921	818	8.24	17.9466	2038.99	2.5	0	0.176829	1	0	0	1	0	1	0	0	1	1	1	0	0
Guayzimi (Nangaritza)	1903	5	5	6	4.50072	4.8602	6.17464	3	3	3	6431	0.00044849	0.344425	0.543734	0.0322251	0.0902224	0.106771	0.0524738	0.0416792	0.0644522	0.932981	0	1513.38	549.969	94.44	86.68	35.26	50	1987	376	5.64	19.8931	1635.8	3.5	0	0.182205	1	0	0	1	1	1	0	0	0	1	1	0	0
28 de Mayo (Yacuambi)	1904	4	5	6	3.7726	4.64414	6.40405	2	3	3	25177	0.00175581	0.485364	0.607547	0.0431866	0.156783	0.038249	0.081179	0.160218	0.0387532	0.0397188	0	458.872	162.713	96.32	13.6	31.29	0	1921	406	6.24	15.9026	2396.54	0	0	0.204094	1	0	1	1	1	0	0	0	1	1	1	0	0
Yanzatza	1905	5	6	6	4.69293	6.11218	6.25224	3	3	3	5833	0.000406786	0.224413	0.302905	0.0514939	0.0545073	0.193507	0.0952206	0.0896446	0.0759285	1.54295	3.10558e-06	1513.38	549.969	88.63	73.47	85.86	50	1981	347	5.06	20.5665	1469.32	2	0	0.108048	1	0	0	1	1	1	0	0	0	1	1	0	0
El Pangui	1906	4	5	6	4.26859	4.84286	6.18555	2	3	3	5124	0.000357342	0.335675	0.459177	0.0427215	0.0710997	0.189032	0.0514721	0.0470659	0.0774732	1.9516	0.007119	3053.65	1193.46	94.7	83.51	49.48	0	1991	307	4.26	21.1533	1343.53	0.5	0	0.422537	1	0	0	1	1	1	0	0	0	1	1	0	0
Zumbi (Centinela del Cóndor)	1907	5	5	7	4.81929	5.4749	6.7882	3	3	4	18515	0.00129121	0.49495	0.474192	0.036089	0.0914223	0.137961	0.0687802	0.0525255	0.0713999	0.0540103	0.000255207	592.771	223.035	94.67	58.62	49.88	50	1995	359	5.3	21.2874	1335.38	1.5	0	0.145259	1	0	0	1	1	0	0	0	0	1	0	0	0
Palanda	1908	4	6	6	4.04895	5.81834	5.79365	2	3	3	8041	0.00056077	0.249969	0.610964	0.0231176	0.0601057	0.0642785	0.0824053	0.0632269	0.0308057	0.497451	0	1695.79	599.602	96.74	91.31	26.92	50	1997	462	7.36	16.7117	2369.7	2.5	0	0.209	1	0	0	1	0	1	0	0	1	1	1	0	0
Paquisha	1909	4	4	6	3.56087	4.22777	5.67353	2	2	3	8992	0.000627091	0.34653	0.332922	0.0216183	0.0930931	0.0983093	0.0566336	0.0512184	0.0391304	0.11121	0	664.852	217.777	95.56	87.8	38.21	0	2002	351	5.14	20.4384	1472.19	5.5	0	0.121207	1	0	0	0	0	1	0	0	0	1	1	0	0
Puerto Baquerizo Moreno (San Cristobal)	2001	5	5	8	4.54435	5.23491	8.47515	3	3	4	7165	0.000499679	0.886532	0.101891	0.0362395	0.388889	0.309325	0.129673	0.202833	0.258526	3.07048	0.0115119	12560.9	4569.53	88.49	55	69.91	50	1973	1127.11	8	20	50	3	1	0.295451	1	0	1	0	0	1	1	0	0	1	0	0	0
Puerto Villamil (Isabela)	2002	3	5	8	3.07906	4.59432	8.37624	2	3	4	2202	0.000153565	0.92416	0.136404	0.040744	0.352531	0.379621	0.113503	0.148728	0.178063	5.44959	0.0234942	9115.79	3817.05	73.49	72.2	85.72	50	1976	1276.94	8	20	50	0	0	0.252357	1	0	1	0	0	1	1	0	0	1	1	0	0
Puerto Ayora (Santa Cruz)	2003	5	6	7	5.23886	5.65175	7.04326	3	3	4	14263	0.000994685	0.788474	0.0729374	0.0570328	0.359258	0.453518	0.108392	0.169752	0.208185	4.2768	0.00625205	10624.1	4165.79	69.86	79.2	150.5	0	1973	1201.84	8	20	50	6	0	0.34606	0	0	1	0	0	1	1	0	0	1	0	0	0
Lago Agrio	2101	3	4	7	3.44139	3.91399	6.58751	2	2	4	91847	0.0064053	0.528455	0.241357	0.0502507	0.195741	0.284981	0.0982698	0.0656531	0.156968	1.30652	0.0193305	2637.32	943.786	89.12	81.72	52.53	50	1979	267	5.34	25.3333	330.884	8	0	0.436441	1	0	0	0	0	1	0	0	0	1	1	0	0
Lumbaqui (Gonzalo Pizarro)	2102	4	5	6	3.9452	5.12095	6.49728	2	3	3	8477	0.000591176	0.233927	0.361648	0.0357955	0.15523	0.173619	0.0909454	0.06751	0.0802808	0.117966	0	1945.83	751.241	90.6	92.9	87.08	0	1986	210	4.2	18.1001	1663.11	5.5	0	0.0980403	1	0	0	0	0	1	0	0	0	1	1	0	0
Putumayo	2103	4	5	5	3.95973	5.0713	5.13186	2	3	3	9861	0.000687694	0.227157	0.381082	0.0260675	0.0928094	0.15645	0.0685558	0.0334781	0.0941943	0.709867	0	1635.78	543.906	95.97	77.2	38.95	50	1969	350	7	25.5	302.097	7.5	0	0.26271	1	0	0	0	1	1	0	0	0	1	1	0	0
Shushufindí	2104	4	5	6	4.01974	4.80852	6.19166	2	3	3	43230	0.00301481	0.377608	0.390104	0.0483773	0.151611	0.293416	0.0745097	0.0533637	0.173739	0.948415	0.00152655	2060.12	781.284	93.92	75.5	77.47	0	1984	317	6.34	25.5	298.034	6	0	0.214808	1	0	0	0	0	1	0	0	0	1	1	0	0
La Bonita (Sucumbíos)	2105	3	4	7	2.73979	4.15513	7.19768	2	2	4	3390	0.000236415	0.169027	0.5625	0.014881	0.111954	0.0650038	0.109494	0.0595435	0.0618026	0.294985	0	2497.32	904.252	95.95	60.3	58.59	0	1969	291	5.82	13.4759	2524.17	7	0	0.0898792	1	0	0	1	0	1	0	0	1	1	0	0	0
Cascales	2106	4	6	6	4.27926	5.79791	5.92545	2	3	3	10973	0.000765244	0.191652	0.442933	0.0269548	0.137986	0.130586	0.0665066	0.0517853	0.0749239	0.182266	0	2059.97	783.972	93.91	88.8	64.03	0	1990	238.5	4.77	23.8395	564.839	8	0	0.112902	1	0	0	0	1	1	0	0	0	1	1	0	0
Cuyabeno	2107	2	3	6	2.26187	3.26729	5.54226	1	2	3	6703	0.000467459	0.199463	0.377663	0.019244	0.169492	0.317527	0.0701328	0.0681892	0.0716368	0.149187	0	2209.72	765.759	82.74	97.6	255.39	0	1988	341	6.82	25.5	285.104	3	0	0.204035	1	0	0	0	0	1	0	0	0	1	1	0	0
Orellana	2201	3	4	6	3.41321	3.8147	6.19561	2	2	3	36730	0.00256151	0.300272	0.332922	0.0216183	0.0866492	0.31749	0.0758464	0.0554729	0.174053	2.34141	0.0141751	4783.21	1626.97	83.35	87.8	131.4	0	1969	291	5.82	25.3862	326.59	5	0	0.532567	1	0	0	0	0	1	0	0	0	1	1	0	1
Nuevo Rocafuerte (Aguarico)	2202	3	5	4	3.30941	5.24082	4.47071	2	3	2	21014	0.00146549	0.152089	0.459177	0.0427215	0.0589492	0.0876672	0.0653937	0.0320491	0.0421969	0.0951746	0	689.101	217.511	79.72	76	112.16	0	1925	291	5.82	25.5	286.768	4	0	0.367695	1	0	0	0	0	0	0	0	0	1	1	0	0
La joya de los Sachas	2203	4	6	5	4.26103	5.71612	4.95699	2	3	3	4840	0.000337536	0.107645	0.302905	0.0514939	0.056391	0.223029	0.0559051	0.0382381	0.131352	2.47934	0.010254	14416.9	4646.98	87.92	85.6	167.78	50	1988	348	6.96	25.3874	313.874	3	0	0.173997	1	0	0	0	1	1	1	0	0	1	1	0	0
Loreto	2204	4	5	6	3.9924	5.35146	5.98446	2	3	3	72105	0.00502852	0.557964	0.474192	0.036089	0.108955	0.0838561	0.0873689	0.0705116	0.06399	0.0138687	0	645.294	228.814	95.23	84.6	69.29	50	1992	271	5.42	23.5715	641.783	2.5	0	0.303595	1	0	0	0	1	0	0	0	0	1	1	0	0
Santo Domingo de los Tsáchilas	2301	5	4	7	4.50488	4.37442	7.22662	3	2	4	367323	0.0256167	0.733088	0.207691	0.0833649	0.19478	0.379352	0.0818514	0.0872237	0.269529	1.39387	0.0169891	4004.4	1716.38	67.92	58.72	153.43	50	1899	170	3.6	22.3786	726.322	8	1.16667	0.824488	1	0	0	0	0	1	0	0	0	0	1	1	1
Santa Elena	2401	4	6	7	4.2845	5.54191	6.70429	2	3	4	143310	0.00999427	0.278027	0.252315	0.114269	0.0829519	0.283485	0.0523197	0.0660652	0.138884	0.174447	0.00336085	2055.27	812.143	80.2	74	150.49	50	1973	503	1.78	25.276	168.664	0	0	0.664748	1	1	0	0	1	1	0	0	0	0	0	1	1
La Libertad	2402	5	6	7	4.85366	6.13788	6.9975	3	3	4	95193	0.00663865	0.997552	0.0637294	0.0875383	0.0914283	0.350214	0.0634377	0.0907299	0.275051	0.703833	0.00843398	3191.59	1296.06	73.95	69	133.55	50	1993	579	1.78	25.5	100	6.5	0.666667	0.645971	0	0	0	0	0	1	0	0	0	1	0	0	1
Salinas	2403	4	5	8	3.63019	5.11661	7.71142	2	3	4	68035	0.00474468	0.504182	0.202244	0.0729239	0.104632	0.347953	0.0769079	0.105326	0.303594	0.617329	0.0206142	3725.08	1658.15	56.41	25	212.3	50	1973	586	1.92	25.5	100	5	0.166667	0.378832	1	0	1	0	0	1	0	0	0	1	0	0	0
Promedio		4.04545	4.90455	6.46364	4.03994	4.89171	6.44877	2.27727	2.71364	3.49091	65475.9	0.00454545	0.388611	0.432982	0.0604728	0.095114	0.206861	0.0622017	0.0735977	0.134178	0.87624	0.00948756	3295.4	1343.6	86.8412	63.5969			1920.21	387.779	5.34118	19.5637	1385.23	3.78636	0.184091	0.32656
Desv. Std		1.097	1.18398	0.980888	1.069	1.15311	0.980061	0.58163	0.651514	0.569314	224318	0.0156109	0.224471	0.170091	0.0585782	0.0677218	0.111036	0.0199168	0.044002	0.0836638	1.13873	0.0119632	2225.63	979.264	11.5671	21.5694			101.413	189.905	3.23522	5.86086	1236.99	2.45271	0.462796	0.178889
