# Supplementary material for: Fuzzy cognitive maps for municipal governance improvement
Source: PLoS One. 2024 Feb 29;19(2):e0294962. doi: 10.1371/journal.pone.0294962 (PMC10903849; doi:10.1371/journal.pone.0294962)
Supplement: S1 File — (ZIP) [file pone.0294962.s002.zip]

Archive with 8 entries (8 files):
- BDD MCD Matlab.xlsx
- BDD_general_data.xlsx
- BDD_MC_MCD.xlsx
- BDD_Vector_C.xlsx
- FCM_Inverse.m
- MATLAB.rar
- Panel of municipal experts.docx
- Survey (Spanish).docx
