# Supplementary material for: Fuzzy cognitive maps for municipal governance improvement
Source: PLoS One. 2024 Feb 29;19(2):e0294962. doi: 10.1371/journal.pone.0294962 (PMC10903849; doi:10.1371/journal.pone.0294962)
Supplement: S1 File — (ZIP) [file pone.0294962.s002.zip › BDD_general_data.xlsx]

## Sheet: Tablas correl EBM ISFM
			Tabla 12a: resumen de variables de desempeño municipal y principales estadísticos
			Variable / Indicador	Media	Desv. Std.	Mín.	Máx	Quito	Gquil	Cuenca										OLS Y2	OLS Y3	LOG Y2	LOG Y3
			Desempeño Municipal
		1	Evaluación Básica Municipal (sobre 10 puntos)	4.03994	1.069	1.55102	9.3	9.3	8.76667	8.22232
		2	Evaluación Básica Municipal Minima (sobre 10 puntos)	4.89171	1.15311	2.00144	9.5	9.5	9.375	8.19463
		3	Índice de satisfacción familias en el Municipio - ISFM (valor máximo 10 ptos)	6.44877	0.980061	2.04085	8.94582	8.65786	8.08462	8.40648
			Fuente: elaboración el autor, cálculos propios en base a EBM (2009 - 2010) y Censo de Población 2010
			Tabla 12b: resumen de variables poblacionales a nivel cantonal y principales estadísticos
												Coeficiente de Correlación
			Variable / Indicador	Media	Desv. Std.	Mín.	Máx	Quito	Gquil	Cuenca		EBM	EBM_min	ISFM
			Población
x	1	4	% Población Urbana	0.388611	0.224471	0.0593477	0.997552	0.716509	0.967066	0.649489		0.331	0.213399	0.687222		0.41054	+	x	1		*
x	2	5	% Población rural indígena, montuvia, afro, etc.	0.132276	0.104267	0.000367149	0.470326	0.0425236	0.00494003	0.0525767		-0.191282	-0.0579857	-0.421293		-0.22352	-	x	2
			Migración
x	3	6	Nro Migrantes por cada 100 mil hab	20.2439	28.1672	0.917852	248.117	25.5349	22.4697	33.6034		0.0966797	0.14349	0.124299		0.12149	+	x	3
x	4	7	Nro Migrantes por trabajo cada 100 mil hab	14.4273	19.3069	0.369994	190.25	13.9119	13.0431	23.9596		0.0776783	0.241464	0.108625		0.142589	+	x	4
x	5	8	Nro Migrantes por estudios cada 100 mil hab	1.33255	1.76589	0	20.6565	4.88671	2.65543	3.12397		0.241464	0.228807	0.222434		0.230901	+	x	5
x	6	9	Nro Migrantes por unión familiar cada 100 mil hab	2.55445	3.5768	0	41.6171	5.07176	5.23172	4.74308		0.13805	0.168695	0.14271		0.149818	+	x	6
			Ocupación económica de la población
x	7	10	% Población dedicada a la agricultura	0.432982	0.170091	0.0229381	0.778456	0.0363751	0.0229381	0.0780234		-0.459503	-0.39293	-0.156594		-0.336343	-	x	7
x	8	11	% Población dedicada a la Ind. Manuf.	0.0604728	0.0585782	0.0118528	0.496163	0.129738	0.109319	0.179019		0.315323	0.35988	0.406677		0.360627	+	x	8
x	9	12	% Pob ocupada en actividades profesiuonales	0.0357343	0.04118	0.00140359	0.442277	0.112868	0.0713111	0.0839474		0.259131	0.228249	0.36717		0.28485	+	x	9
x	10	13	% Pob ocupada con cargos directivos en actividades profesionales	0.095114	0.0677218	0.0172907	0.388889	0.230313	0.164948	0.184236		0.436175	0.401813	0.560782		0.466257	+	x	10
x	11	14	Población ocupada sector privado / total población ocupada	0.206861	0.111036	0.0372291	0.54041	0.332342	0.491098	0.474446		0.416785	0.368522	0.664545		0.483284	+	x	11		*		*
x	12	15	Población ocupada sector privado por cada 100 mil hab	95.758	115.842	3.57469	1386.81	93.774	197.666	210.99		0.216943	0.198891	0.306822		0.240885	+	x	12
			Nivel de educación de la población
x	13	16	% Población sin ningún tipo de educación	0.0703138	0.0363573	0.00426633	0.231635	0.0237964	0.0258007	0.0345925		-0.268597	-0.303517	-0.51174		-0.361285	-	x	13
x	14	17	% Población en centro de alfabetizacion	0.0116698	0.0087331	0.00146771	0.0714595	0.00376156	0.00290605	0.00318784		-0.130586	-0.132268	-0.381419		-0.214757	-	x	14
x	15	18	% Población en etapa preescolar	0.0109433	0.00309931	0.00320513	0.0203683	0.00940684	0.0100836	0.00809843		-0.201894	-0.270032	-0.198044		-0.223323	-	x	15
x	16	19	% Población en primaria	0.412703	0.0572692	0.249708	0.530133	0.276656	0.293834	0.33485		-0.310732	-0.312973	-0.36857		-0.330758	-	x	16
x	17	20	% Población en secundaria	0.191301	0.0463994	0.084433	0.316449	0.244999	0.294845	0.197799		0.151324	0.0757733	0.457663		0.228253	+	x	17
x	16	19	% Población con educacion básica	0.130675	0.0473649	0.055065	0.351265	0.0669856	0.055065	0.110181		-0.405103	-0.34905	-0.386721		-0.380291	-	x	16
x	17	20	% Población con educacion media	0.0622017	0.0199168	0.0232777	0.129673	0.0952311	0.0881889	0.0743641		0.236898	0.345083	0.476675		0.352885	+	x	17		*		*
x	18	21	% Población con posbachillerato	0.00820339	0.00356595	0.00231829	0.0204071	0.0122221	0.0152954	0.0116313		0.23312	0.270545	0.456975		0.320214	+	x	18
x	19	22	% Población con educación superior	0.0735977	0.044002	0.0201981	0.253339	0.225026	0.166062	0.189017		0.565739	0.500782	0.705304		0.590609	+	x	19	*		*
x	20	23	% Población con educación fiscal (Estado)	0.785151	0.119335	0.103989	0.952232	0.517185	0.579519	0.597671		-0.261296	-0.255596	-0.338357		-0.285083	-	x	20
x	21	24	% Población con educación particular (Privado)	0.134178	0.0836638	0.0258052	0.510251	0.434234	0.392824	0.35732		0.425225	0.332879	0.532892		0.430332	+	x	21		*
			Religión de la población
x	22	25	% Población católica	0.784127	0.15002	0.3	1	0.68	0.7	0.823457		-0.0712784	-0.122713	-0.0840042		-0.0926652	-	x	22
			Fuente : elaboración el autor, cálculos propios a base del Censo Económico y Censo de Población del año 2010
			Tabla 13a: resumen de variables de producción y economía a nivel cantonal y principales estadísticos
												Coeficiente de Correlación
			Variable / Indicador	Media	Desv. Std.	Mín.	Máx	Quito	Gquil	Cuenca		EBM	EBM Bás.	ISFM
			% Establecimientos por actividad económica
x	23	26	% establecimientos dedicados a la agricultura	0.101256	0.200241	0	0.728568	0.000970466	0.0229381	0.00372851		-0.163739	-0.272304	-0.156594		-0.197546	-	x	23	*	*	*	*
x	24	27	% establecimientos dedicados a la indsutria manuf.	0.086022	0.0491425	0	0.330739	0.10455	0.109319	0.274322		0.215288	0.261481	0.217736		0.231502	+	x	24	*
			% establecimientos que invierten en capacitación	0.0279669	0.0202112	0	0.153846	0.0702589	0.0262047	0.0605584		0.24991	0.25061	0.243714		0.248078	+	0	0
			Empresas, ventas y remuneraciones
x	25	28	Nro de empresas activas por cada 100 mil hab	0.238636	0.420489	0	1	1	1	1		0.257936	0.193048	0.25877		0.236584	+	x	25
x	-3		% establecimientos que son empresas	0.0901374	0.0855995	0	0.923077	0.0862512	0.0034758	0.0714505		-0.182653	-0.0571363	-0.225222		-0.155004	-	x	-3
x	26	29	Nro establecimientos que invierten en capacitación por cada 100 mil hab	0.87624	1.13873	0	9.02778	2.86407	0.90585	3.11018		0.347733	0.301167	0.386587		0.345162	+	x	26	*
x	27	30	Ventas de las empresas per cápita (USD)	3219.3	9692.31	26.4438	127746	29274.3	15107.6	19836.7		0.227515	0.17523	0.226785		0.209843	+	x	27
x	28	31	Remuneraciones anuales per cápita	2529.84	1536.31	38.4693	8271.74	5473.3	434.981	8044.26		0.119191	0.154529	0.0632841		0.112335	+	x	28
x	29	32	Remuneraciones / ventas	0.0736295	0.0531851	0.00494205	0.422544	0.00833297	0.0124475	0.0115686		-0.25596	-0.17326	-0.211271		-0.213497	-	x	29
			Cuentas Nacionales Cantonales
x	30	33	PIB pc agricultura (USD)	660.166	927.157	0	7506.17	28.2281	110.159	48.8233		-0.145462	-0.14509	0.0252495		-0.0884339	-	x	30
x	31	34	PIB pc manufactura (USD)	144.744	392.303	0	2830.79	973.931	842.595	713.922		0.172663	0.144575	0.231556		0.182931	+	x	31
x	32	35	PIB pc construcción (USD)	256.002	299.483	0	3286.34	340.724	329.41	351.226		0.185201	0.208735	0.235742		0.209893	+	x	32
x	33	36	PIB pc comercio (USD)	238.53	388.577	0	5398.81	483.464	581.156	438.964		0.180306	0.126862	0.263413		0.190194	+	x	33
x	34	37	PIB pc alojamiento y servicio de comidas (USD)	39.3013	86.7206	0	783.126	84.6895	110.3	57.667		0.187839	0.160567	0.342366		0.230257	+	x	34
x	35	38	PIB pc transporte, información y comunicación(USD)	281.149	267.155	0	2205.1	494.217	379.27	451.736		0.167347	0.180427	0.255051		0.200942	+	x	35
x	36	39	PIB pc actividades financieras (USD)	26.5608	49.4383	0	397.783	264.597	115.488	224.677		0.457482	0.348559	0.362739		0.389593	+	x	36
x	37	40	PIB pc actividades profesionales e inmobiliarias (USD)	96.1071	195.367	0	1173.43	1173.43	1035.09	436.815		0.312593	0.242324	0.238789		0.264569	+	x	37
			PIB pc administración pública (USD)	192.761	293.457	0	2844.19	289.155	205.219	297.299		0.153	0.121504	0.128593		0.134366	+	0	0
x	38	41	% Agricultura en el PIB cantonal	0.291967	0.198237	0	1	0.00598506	0.0263441	0.014202		-0.280497	-0.248853	-0.202334		-0.243895	-	x	38
x	39	42	% Petróleo y minas en el PIB cantonal	0.000729021	0.00619362	0	0.0888027	0	0.00297641	0.0121814		0.187842	0.0993157	0.0872334		0.124797	+	x	39
x	40	43	% Ind. Manuf. en el PIB cantonal	0.0490023	0.100856	0	0.689219	0.206498	0.201503	0.207669		0.174549	0.145297	0.259457		0.193101	+	x	40
x	41	44	% Construcción en el PIB cantonal	0.114696	0.0637033	0	0.425904	0.072242	0.078777	0.102166		0.176056	0.26414	0.18181		0.207335	+	x	41
x	42	45	% Comercio en el PIB cantonal	0.102918	0.059766	0	0.388552	0.102507	0.138981	0.127688		0.206556	0.103557	0.310872		0.206995	+	x	42
x	43	46	% Alojamicento y servicios en el PIB cantonal	0.0145858	0.0262305	0	0.22794	0.0179563	0.0263779	0.0167745		0.14544	0.113959	0.261923		0.173774	+	x	43
x	44	47	% Actividades financieras en el PIB cantonal	0.00948756	0.0119632	0	0.0653552	0.0561012	0.0276186	0.0653552		0.496909	0.338877	0.392		0.409262	+	x	44
x	45	48	PIB pc cantonal sin petróleo (USD)	2347.65	2642.57	0	25258.7	4716.42	4181.55	3437.79		0.136899	0.112238	0.221674		0.156937	+	x	45
x	46	49	Producción bruta pc sin petróleo (USD)	3295.4	2225.63	0	14416.9	9031.55	7929.26	6719.06		0.30402	0.255458	0.413064		0.324181	+	x	46	*	*
x	47	50	Consumo intermedio pc sin petróleo (USD)	1343.6	979.264	0	6481.99	4304.38	3735.27	3239.4		0.343092	0.291388	0.456713		0.363731	+	x	47
			Fuente: elaboración el autor, cálculos propios a base del Censo Económico y Censo de Población del año 2010
			Tabla 13b: resumen de variables de finanzas municipales y principales estadísticos
												Coeficiente de Correlación
			Variable / Indicador	Media	Desv. Std.	Mín.	Máx	Quito	Gquil	Cuenca		EBM	EBM Bás.	ISFM
			Finanzas públicas municipales
x	48	51	Ingresos propios municipio / gastos de personal (%)	1.25821	4.62359	0.0663	68.17	6.465	68.17	2.6714		0.372492	0.340996	0.188244		0.300577	+	x	48
x	49	52	Ingresos propios municipio / gastos de personal y producción (%)	0.617278	0.541988	0.0558	3.72	3.72	3.09	1.2901		0.447666	0.472136	0.408029		0.44261	+	x	49	*		*
x	50	53	Transferencias del Gobierno Central / Ingresos Totales (%)	0.868412	0.115671	0.3218	0.9918	0.3255	0.5	0.6115		-0.558371	-0.546493	-0.589716		-0.56486	-	x	50
x	51	54	% Eficiencia en el cobro de impuestos del municipio	0.635969	0.215694	0	1.023	0.81	0.94	0.6761		0.348999	0.4316	0.238706		0.339768	+	x	51	*		*
x	52	55	% Actualización catastro	0.651274	0.212883	0	1	0.95	1	0.6		0.297008	0.306761	0.253801		0.285857	+	x	52
x	53	56	% Uso cuentas auxiliares para evaluar servicios municipales	0.129545	0.270784	0	1	0.5	1	1		0.329582	0.317838	0.205033		0.284151	+	x	53
x	54	57	% Uso de sistema de Contribución Especial por Mejoras (CEM)	0.259091	0.272246	0	1	1	1	0.5		0.460118	0.470476	0.330292		0.420295	+	x	54	*		*
			Fuente: elaboración el autor, cálculos propios a base de la Evaluación Básica Municipal y finanzas municipales del Banco del Esrtado y Banco Central del Ecuador.
			Tabla 13c: resumen de variables históricas, geográficas y entorno natural a nivel municipal y principales estadísticos
												Coeficiente de Correlación
			Variable / Indicador	Media	Desv. Std.	Mín.	Máx	Quito	Gquil	Cuenca		EBM	EBM Bás.	ISFM
			Historia, geografía y entorno natural
			Distancia a Quito (Km)	387.779	189.905	0	1276.94	505	186	464		-0.168516	-0.0290213	0.032523		-0.0550049	-	0	0
			Distancia a Guayaquil (Km)	352.954	212.137	0	1276.94	412	535	257		-0.0290213	0.040379	0.032523		0.0146269	+	0	0
			Distancia a Cuenca (Km)	428.375	170.89	0	1276.94	478	575	183		-0.0402799	-0.0712337	0.113433		0.000639718	+	0	0
x	55	58	Año de fundación de la ciudad (cantonización)	1920.21	101.413	1534	2007	1534	1820	1557		-0.369115	-0.311018	-0.199554		-0.293229	-	x	55		*
x	56	59	Distancia a ciudad más importante (Km)	387.779	189.905	0	1276.94	0	0	0		-0.168516	-0.17317	-0.0502945		-0.13066	-	x	56
x	57	60	Tiempo para llegar a Quito (Hrs)	7.49959	3.31476	0	16.36	0	9.04	10.9		-0.198488	-0.200061	-0.138149		-0.178899	-	x	57
x	58	61	Tiempo para llegar a Guayaquil (Hrs)	6.85109	3.74595	0	19.62	9.04	0	9.04		-0.0437474	0.0335771	-0.0584396		-0.02287	-	x	58
x	59	62	Tiempo para llegar a Cuenca (Hrs)	8.35968	2.89904	0	15.74	10.9	9.04	0		-0.0615407	-0.0996784	0.0105182		-0.0502336	-	x	59
x	57	60	Tiempo para llegar a ciudad más importante (Hrs)	5.34118	3.23522	0	19.62	0	0	0		-0.260041	-0.248988	-0.171919		-0.226983	-	x	57
x	58	61	Temperatura Promedio C°	19.5637	5.86086	6.8743	25.5	14.1131	25.475	11.7691		-0.283866	-0.409013	-0.310809		-0.334563	-	x	58		*		*
x	59	62	Precipitacion lluvia promedio (mm)	1575.83	980.722	100.5	4963.3	1509.48	592.189	991.26		-0.171651	-0.109779	-0.203658		-0.161696	-	x	59
x	60	63	Altura promedio (msnm)	1385.23	1236.99	50	3772.98	2668.61	93.6735	2959.05		0.288881	0.418768	0.285281		0.330977	+	x	60	*		*
x	61	64	Pendiente promedio (°)	43.8531	18.4204	2.50613	72.5673	56.5378	38.5259	57.066		0.157746	0.189294	0.0569258		0.134655	+	x	61	*		*	*
x	62	65	Fertilidad del suelo	4.3	12.7977	1	98	2	3	4		0.042053	0.0325874	0.100243		0.0582944	+	x	62
			Fuente: elaboración el auor, cálculos propios a base a información histórica cantonal, Ministerio de Transporte y Obras Públicas, y Ministerio de Agricultura y Ganadería.
			Tabla 13d: participación ciudadana, derechos de propiedad y continuidad política a nivel municipal y principales estadísticos
												Coeficiente de Correlación
			Variable / Indicador	Media	Desv. Std.	Mín.	Máx	Quito	Gquil	Cuenca		EBM	EBM Bás.	ISFM
			Participación ciudadana
x	63	66	Uso ley de Participacion Ciudadana - Rendición de Cuentas	0.543182	0.39309	0	1	1	1	1		0.386718	0.290484	0.273084		0.316762	+	x	63
x	64	67	Consulta de impuestos en línea (1 = Si; 0 = No)	0.165909	0.342528	1	1	1	1	1		0.372433	0.333596	0.304724		0.336918	+	x	64
x	65	68	Correo institucional y de contacto (1 = Si; 0 = No)	0.738636	0.439082	0	1	1	1	1		0.113598	0.0435345	0.0814833		0.0795384	+	x	65
x	66	69	Acceso a consulta de trámites municipales	0.270455	0.37109	0	1	1	0.5	1		0.257688	0.205014	0.177246		0.213316	+	x	66
x	67	70	Información pública sobre mejoras servicios municipales (1 = Si; 0 = No)	0.245455	0.386682	0	1	1	0.5	0		0.244748	0.171455	0.141154		0.185786	+	x	67
x	68	71	WEB y conexión con redes sociales (1 = Si; 0 = No)	0.570455	0.488021	0	1	1	1	1		0.253762	0.240666	0.126075		0.206834	+	x	68
x	69	72	Mapa satelital (1 = Si; 0 = No)	0.238636	0.420489	0	1	1	1	1		0.186878	0.167346	0.174916		0.17638	+	x	69
x	70	73	Noticias de la ciudad (1 = Si; 0 = No)	0.686364	0.387352	0	1	1	1	1		0.215576	0.106826	0.0990205		0.140474	+	x	70
x	71	74	Registro de parroquias (1 = Si; 0 = No)	0.215909	0.411003	0	1	1	1	1		0.191034	0.175073	0.120736		0.162281	+	x	71
x	72	75	Servicios municipales en linea (1 = Sí; 0 = No)	0.406818	0.395983	0	1	1	1	1		0.235264	0.17079	0.172309		0.192788	+	x	72
x	73	76	Acceso sociedad civil a planificacion y desarrollo territorial (1 = Si; 0 = No)	0.297727	0.383738	0	1	1	1	1		0.289932	0.212902	0.204693		0.235842	+	x	73
x	74	77	Seguimiento de obras (1 = Sí; 0 = No)	0.390909	0.393334	0	1	1	1	1		0.161624	0.0386617	0.145666		0.115317	+	x	74
			Derechos de propiedad
x	75	78	Índice de Derechos de Propiedad (valor máximo 10 puntos)	3.78636	2.45271	0	10	10	8	10		0.386718	0.290484	0.273084		0.316762	+	x	75
x	76	79	Continuidad política (1 = Si; 0 = No)	0.327273	0.470288	0	1	0	1	0		0.168906	0.105073	0.0947507		0.12291	+	x	76
			Fuente: elanoración el autor, cálculos propios a base de la información primaria recolectada a través de entrevistas y revisión de información de sitios WEB de los municipios.
			Tabla 13e: características de la ciudad a nivel municipal y principales estadísticos
												Coeficiente de Correlación
			Variable / Indicador	Media	Desv. Std.	Mín.	Máx	Quito	Gquil	Cuenca		EBM	EBM Bás.	ISFM
			Educación
			Nro hospitales o clínicas privadas por cada 100 mil hab	4.79078	8.39596	0	59.6481	10.6202	17.278	0		0.064871	0.0422342	0.145005		0.0840367	+	0	0
x	77	80	Nro escuelas públicas por cada 100 mil hab	0.00786326	0.015069	0	0.180791	0.128033	0.180791	0.142307		0.368156	0.296263	0.19565		0.28669	+	x	77
x	78	81	Nro escuelas públicas que enseña inglés u otro idioma extranjero por cada 100 mil hab	0.0986469	0.32809	0	4.70056	0.280327	4.70056	0.423073		0.345165	0.289787	0.144309		0.259754	+	x	78
x	79	82	Nro escuelas privadas por cada 100 mil hab	0.145254	0.401965	0	4.70056	0.448523	4.70056	0.564097		0.196908	0.0434581	0.228733		0.156366	+	x	79
x	80	83	Nro escuelas privadas que enseña inglés u otro idioma extranjero por cada 100 mil hab	0.139896	0.401805	0	4.70056	0.448523	4.70056	0.846145		0.3394	0.267015	0.195846		0.267421	+	x	80
x	-3		Nro de inst educ privadas y municipales por cada 100 mi hab	20.5847	31.2599	0	225.694	37.4563	64.1201	33.4852		0.166925	0.0156671	0.19998		0.127524	+	x	-3
x	81	84	Nro de instituciones educativas privadas por cada 100 mi hab	17.5165	28.9184	0	225.694	35.9402	63.9499	31.9094		0.196908	0.0434581	0.228733		0.156366	+	x	81
x	82	85	Nro de instituciones educativas religiosas y católicas por cada 100 mi hab	2.65864	4.69396	0	34.7222	5.48467	5.91419	9.0607		0.239794	0.206879	0.233477		0.226717	+	x	82
			Educación superior
x	83	86	Nro Universidades públicas por cada 100 mil hab	0.213856	0.602524	0	4.70056	1.49508	4.70056	0		0.213856	0.22882	8.63601		3.02623	+	x	83	*
x	84	87	Nro Universidades privadas por cada 100 mil hab	0.22882	1.62124	0	23.5028	2.24261	23.5028	0		0.36609	0.310335	0.174385		0.283603	+	x	84
x	85	88	Nro de Universidades (matriz y extensión) en el cantón	0.440909	1.65553	0	19	19	11	5		0.58859	0.441446	0.340185		0.45674	+	x	85
x	86	89	Indice de Universidades y carreras profesionales (valor máximo 2)	0.184091	0.462796	0	2	2	2	2		0.591833	0.438407	0.337229		0.455823	+	x	86
x	87	90	Distancia Universidad más cercana (km)	78.0773	81.6184	0	492	0	0	0		-0.258202	-0.176211	-0.392642		-0.275685	-	x	87		*		*
x	88	91	¿Tiene centros de investigación y desarrollo privado ? 1 = Si 0 = No	0.159091	0.366595	0	1	1	1	1		0.264672	0.14576	0.205366		0.205266	+	x	88
			Transacciones bancarias
			Nro bancos, cooperativas y/o sucursales privadas por cada 100 mil hab	25.1255	31.5404	0	227.273	0.891816	8.50963	1.77275		-0.125141	0.0179178	0.0202224		-0.0290002	-	0	0
x	89	92	Nro de matrices, sucursales, agencias, ATM's, ventanilas por cada 100 mil hab	5.96515	3.93187	0.323897	19.3317	14.6748	10.8285	14.3001		0.356808	0.373295	0.484412		0.404838	+	x	89
			Ocio y esparcimiento
x	90	93	Nro cines o teatros por cada 100 mil hab	1.06593	3.2661	0	22.9358	0.490499	0.510578	0.196972		0.442902	0.339873	0.268694		0.35049	+	x	90
x	91	94	¿Existen centros de convenciones o ferias dentro del municipio? Si=1; No=0	0.409091	0.492787	0	1	1	1	1		0.0800332	-0.0199114	0.140829		0.0669836	+	x	91
x	92	95	¿Existen malecones o bulevares dentro del municipio? Si=1; No=0	0.331818	0.47194	0	1	1	1	0		-0.0638887	-0.175923	-0.0456608		-0.0951575	-	x	92
x	93	96	Nro parques o plazas existen dentro del municipio por cada 100 mil hab	0.0154275	0.0540443	0.000518024	0.783426	0.112131	0.783426	0.101537		0.391501	0.318965	0.156708		0.289058	+	x	93
x	94	97	Nro hoteles u hostales por cada 100 mil hab	0.100767	0.333338	0	4.70056	0.112131	4.70056	0.507687		0.341279	0.273762	0.0962257		0.237089	+	x	94
			Nro docentes asignados a computacion por cada 100 mil hab	61.079	80.9831	0	625	31.8607	48.3785	56.8182		0.172977	0.134851	0.0972685
			Índice de Complementos y Atractivos (ICA)	0.32656	0.178889	0.0386938	1	1	0.996183	0.775592		0.504595	0.305216	0.345767
			Fuente: elaboración el autor, cálculos propios a base de la información primaria recolectada a través de entrevistas a expertos en las ciudades y revisión de información de sitios WEB de los municipios.
															1 = si la población dedicada a la agric es mayor al 10%			x	95	*	*	*
															1 = si la población con educ sup es mayor al 10%			x	97		*		*
															1 = si la población con educ priv es mayor al 5%			x	98		*
															1 = si la pendiente promedio del cantón es mayor a 50 grados			x	99	*			*
															1 = si el % de establec. se dedican a la industria es mayor al 10%			x	100	*
															1 = si el número de establec que capacitan es mayor a 0,1 por c/ 100 mil hab			x	101	*	*
															1 = si la PBpc es mayor a USD 5,000			x	102	*	*
															1 = si el año de fundación es menor a 1880			x	103		*
															1 = si la temperatura promedio es inferior a 20 grados C.			x	104		*		*
															1 = si el número de universidades menor a 1 por cada 100 mil hab.			x	105	*
															1 = si el cantón está a más de 100 Km de distancia			x	106		*		*

## Sheet: Tabla resumen Clústeres
		Cluster 1	Cluster 2	Cluster 3
	Número de municipios en cada cluster	32	56	132
	% en el total de municipios	14.5455	25.4545	60
	% de la población en cada cluster en el total nacional	47.5524	14.6853	37.7622
1	EBM_min promedio en cada cluster	5.68	5.37	4.51
2	ISMF promedio en cada cluster	7.21	6.73	6.16
3	% Poblción urbana	51.8525	29.787	39.5614
4	% Población agrícola	13.3471	9.51555	8.57979
5	% Población manufactura	7.25032	9.16334	4.43367
6	% Población en actividades profesionales	13.3471	9.51555	8.57979
7	% Población empleada sector privado	29.7864	19.6918	18.9018
8	% Población educación media	7.49569	5.8726	6.0584
9	% Población educación superior	10.2135	7.51996	6.59999
10	% Población educación privada o particular	19.3318	13.1693	12.0895
11	Número de empresas que invierten en capacitación c/ 100 mil hab.	1.68	0.89	0.67
12	% Contribución del PIB servicios financieros	1.3473	0.99378	0.083304
13	Producción bruta pc sin petróleo (USD base 2010)	7650	3057	2340
14	Consumo intermedio pc sin petróleo (USD base 2010)	3305	1227	917
15	Transferencias del Gob / Ingresos totales	78.4	85.7	89.3
16	% Efeciencia cobro de impuestos	69	68	60
17	Año de fundación del cantón	1892	1885	1941
18	Distancia (Km) a la ciudad más importante	460	329	394
19	Tiempo (horas) a la ciudad más importante	4.9	5.8	5.2
20	Temperatura (grados centígrados) del cantón	19.3	11.8	22.8
21	Altura (msnm) promedio	1334	3001	711
22	Índice de Derechos de Propiedad (IDP)	4.28	4.54	3.34
23	Índice de Universidades y Carreras Profesionales (IDUPC)	3.75	1.72	1.43
24	Índice de Complementos y Atractivos en el cantón (ICA)	4.1	3.1	3.1
Fuente: elaboración el autor

## Sheet: Tabla Resumen ACP
				Global	Cluster 1	Cluster 2	Cluster 3
	Componentes Principales	1		Contrib. PIB servi. financieros (+) Año de fundación del cantón (-) IDUPC (+) ICA (+)	Población urbana (+) Población profesional (+) Empleo sector privado (+) Educación media y superior (+)	Población profesional (+) Educación superior (+) Contrib. PIB serv. Financieros (+) IDUPC (+) ICA (+)	Población urbana (+) Población sector agrícola (-) Población sector manufactura (+) Empleo sector privado (+)
		2		Temperatura del cantón (-) Altura promedio ciudad (+)	Contrib. PIB servi. financieros (+) Año de fundación del cantón (-) IDP (+) IDUPC (+) ICA (+)	Año de fundación del cantón (-) Distancia (Km) ciudad import. (+) Tiempo (horas) ciudad impoet. (+)	Población profesional (+) Educación superior (+) IDUPC (+) ICA (+)
		3		Población profesional (+) Educación media y superior (+) Eficiencia impuestos (+)	Temperatura del cantón (+) Altura promedio ciudad (-)	Población sector agrícola (-) Población sector manufactura (+) Empleo sector privado (+) Educación sector privado (+)	Educación media (+) Temperatura del cantón (-) Altura promedio ciudad (+)
		4		Población sector agrícola (-) Población sector manufactura (+) Empleo sector privado (+) Educación sector privado (+)	Distancia (Km) ciudad import. (+) Tiempo (horas) ciudad import. (+)	Temperatura del cantón (+) Altura promedio ciudad (-)	Producción pc (+) Consumo intermedio pc (+)
		5		Producción pc (+) Consumo intermedio pc (+)		Producción pc (+) Consumo intermedio pc (+)	Empresas que capacitan (+) Contrib. PIB servi. financieros (+) Año de fundación del cantón (-) Distancia (Km) ciudad import. (+)
		6		Distancia (Km) ciudad import. (+) Tiempo (horas) ciudad impoet. (+)		Educación media (+) IDP (-)	Eficiencia impuestos (+) Distancia (Km) ciudad import. (-) IDP (+)
	Var. explicada			0.7409	0.7704	0.7886	0.6829
	Nro comp. Princip.			6	4	6	6
	Aajuste (kmo)			0.8204	0.6351	0.7299	0.7658
	Nro municipios			220	32	56	132
	% Pob. total			100	47.5524	14.6853	37.7622
	Fuente: elaboración el autor

## Sheet: Tabla resultados MCO
	MCO para explicar desempeño municipal en Ecuador
			(1)	(2)	(5)	(6)
	Variables institucionales independientes (Xi)		EBM_min	ISFM	LM (EBM)	LM (ISFM)
			Y1	Y2	#REF!	#REF!
	% Población Urbana			1.9053
				0.211155
	Población ocupada sector privado / total población ocupada			2.57987
				0.395873
	% Población con educación superior			5.61059
				1.04185
	% Empresas que capacitan a sus empleados		0.144216
			0.0469544
	% Transferencias del Gob. Central / Ingresos Totales Municipio		-0.0135972
			0.0054191
	Ingresos propios municipio / gastos de personal y producción (%)		0.0003291
			0.0001151
	% Eficiencia en el cobro de impuestos del municipio		0.0003121
			0.0001166
	% Uso de sistema de Contribución Especial por Mejoras (CEM)		0.0093366
			0.0019104
	Temperatura Promedio C°
	Altura promedio (msnm)			0.0002914
				2.98e-05
	Distancia a ciudad más importante (Km)		-0.0006676
			0.0002687
	Índice de Universidades y Carreras Profesionales (IDUCP)		0.528822
			0.123478
	1 = si la población dedicada a la agric es mayor al 10%		-0.526821	0.801557
			0.262438	0.187079
	1 = si la PBpc es mayor a USD 5,000			0.324616
				0.101241
	1 = si la temperatura promedio es inferior a 20 grados C.		0.438926
			0.105377
	1 = si el cantón está a más de 100 Km de distancia			-0.244467
				0.0762172
	R cuadrado (MCO)		0.5873	0.7746
	Fuente: elaboración el autor

## Sheet: Tabla Resumen MCO
	Desempeño municipal y variables institucionales en función del coeficiente de auto correlación
			Global	Mejor desempeño 1/	Regulares 2/	Menor desempeño 3/
	EBM_Min		Población profesional (0,4) Población educación superior (0,5) Transferencias Gob. Cen. (-0,58) Eficiencia cobro de impuestos (0,4) Contribución especial mejoras (0,5) Temperatura ciudad (-0,41) Altura ciudad (0,42) Industria manufacturea (0,42)	Población agríicola (-0,73) PIB pc (0,72) Transferencias Gob. Cen. (-0,72) Contribución espec. mejoras (0,72) IDUPC (0,71) ICA (0,85)	PIB pc (0,52) Transferencias Gob. Cen. (-0,56) Iingresos munic. / gastos (0,44) Contribución espec. mejoras (0,42) Año fundación cantón (-0,39) Tiempo ciudad importante (0,41)	Población profesional (0,25) Población educación media (0,28) Eficiencia impuestos (0,29) Año fundación cantón (-0,21) Altura ciudad (0,22)
	ISFM		Población urbana (0,6) Población agríicola (-0,57) Población profesional (0,56) Empleo sector privado (0,66) Educación privada (0,53) PIB pc (0,41) Transferencias Gob. Cen. (-0,58)	Población urbana (0,82) Población agríicola (-0,88) Población profesional (0,72) Empleo sector privado (0,82) Educación superior (0,86) PIB pc (0,82) Transferencias Gob. Cen. (-0,81)	Población urbana (0,39) Población agríicola (-0,43) Población manufactura (0,32) Población profesional (0,3) Empleo sector privado (0,51) Educación superior (0,44) Transferencias Gob. Cen. (-0,44) Distancia ciudad importante (-0,36)	Población urbana (0,24) Población manufactura (0,33) Educación superior (0,26) Contribución espec. Mejoras (0,25) Temperatura ciudad (-0,31) Altura ciudad (0,28)
	Nro municipios EBM		220	18	152	50
	% Municipios en total		100	8.18182	69.0909	22.7273
	% Población total		100	44.81	42.26	12.93
	Nro municipios ISFM		220	18	161	41
	% Municipios en total		100	8.18182	73.1818	18.6364
	% Población total		100	44.81	41.86	13.33
	( ) coefecientes de correlación entre EBM_min / ISFM con variables institucionales
	1/ EBM_min entre 10 - 6,5, ISFM entre 10 - 7,5
	2/ EBM_min entre 6,49 - 4, ISFM entre 7,49 - 5,5
	3/ EBM_min menor a 4, ISFM menor a 5,5
	Fuente: elaboración el autor

## Sheet: Tabla resultados LO
	Logit ordenado para explicar desempeño municipal en Ecuador
			Estimación
	Variables institucionales independientes (Xi)		Coeficientes		Efectos marginales (dy / dx = d (EBM_min) / d (Var. Institucional))
			Y1 = EBM_min		EBM = 1	EBM = 2	EBM = 3	EBM = 4	EBM = 5	EBM = 6	EBM = 7	EBM = 8	EBM = 9	EBM = 10
	% Población con educación superior		11.2936				-0.306964	-1.8971	0.52737	1.46954	0.210614
			3.86978				0.13051	0.66887	0.35074	0.54302	0.09818
	% Transferencias del Gob. Central / Ingresos Totales Municipio		-0.0565731				0.0015377	0.0095031	-0.0026418	-0.0073613	-0.001055
			0.0153354				0.00057	0.00267	0.00165	0.00226	0.00044
	% Eficiencia en el cobro de impuestos del municipio		0.0339947				-0.000924	-0.0057104	.0015874	0.0044234	0.000634
			0.0068418				0.00028	0.00129	0.00099	0.00102	0.00024
	Temperatura Promedio C°
	% Uso de sistema de Contribución Especial por Mejoras (CEM)		0.0300392				-0.0008165	-0.005046	0.0014027	0.0039087	0.0005602
			0.0054845				0.00025	0.00101	0.00085	0.00086	0.00021
	Altura promedio (msnm)		0.000628				-1.71e-05	-0.0001055	2.93e-05	8.17e-05	1.17e-05
			0.0001				1e-05	2e-05	2e-05	2e-05	1e-05
	Pseudo R cuadrado (Logit Ord.)		0.2524
	Nro municipios				0	2	19	60	81	40	14	2	1	1
	% Municipios en el total				0	0.909091	8.63636	27.2727	36.8182	18.1818	6.36364	0.909091	0.454545	0.454545
	% Pob. total				0	0.2	4.1	17.4	19.1	14.2	6.9	5.8	16.4	15.9
			Estimación
	Variables institucionales independientes (Xi)		Coeficientes		Efectos marginales ( dy / dx = d (ISFM) / d (Var. Institucional))
			Y2 = ISFM		ISFM = 1	ISFM = 2	ISFM = 3	ISFM = 4	ISFM = 5	ISFM = 6	ISFM = 7	ISFM = 8	ISFM = 9	ISFM = 10
	% Población Urbana		4.24914						-0.138714	-0.835879	0.906991	0.0802528
			0.86076						0.04002	0.18302	0.19471	0.0802528
	% Transferencias del Gob. Central / Ingresos Totales Municipio		-0.123418						0.004029	0.0242785	-0.0263439	-0.002331
			0.0214027						0.00104	0.00455	0.00471	0.00097
	Índice de Derechos de Propiedad (IDP)		0.163301						-0.005331	-0.0321241	0.034857
			0.0647207						0.0024	0.01301	0.01404
	1 = si la población con educ sup es mayor al 10%		2.84774						-0.0540437	-0.388676	0.296021	0.151364
			0.556065						0.01435	0.0495	0.05941	0.064
	1 = si el número de establec que capacitan es mayor a 0,1 por c/ 100 mil hab		1.23523						-0.0672173	-0.225453	0.284487	0.0148229
			0.548152						0.0473	0.07887	0.12194	0.00725
	1 = si la PBpc es mayor a USD 5,000		1.3529						-0.0300417	-0.22683	0.216667
			0.462914						0.00991	0.06278	0.05178
	1 = si el ICA es mayor a 0.5		-1.65067						0.0951187	0.285932	-0.370655	-0.0200213
			0.502818						0.04764	0.06511	0.10302	0.00919
	Pseudo R cuadrado (Logit Ord.)		0.3410
	Nro municipios				0	1	0	3	28	77	84	25	2	0
	% Municipios en el total				0	0.454545	0	1.36364	12.7273	35	38.1818	11.3636	0.909091	0
	% Pob. total				0	0.1	0	0.2	5	16.8	25.1	36.5	16.3	0
	Fuente: elaboración el autor

## Sheet: Tabla resultados LM
	Modelo Logit Multinomial para explicar desempeño municipal en Ecuador
	Variables institucionales independientes (Xi)		Efectos marginales (dy / dx = d (EBM_min) / d (Var. Institucional))
			EBM = 1	EBM = 2	EBM = 3	EBM = 4	EBM = 5	EBM = 6	EBM = 7	EBM = 8	EBM = 9	EBM = 10
	% Población con educación superior				-1.47646	-3.45003		2.78746	1.21516
					0.5305	1.02499		0.72792	0.33858
	% Transferencias del Gob. Central / Ingresos Totales Municipio				0.006531	0.0125573		-0.0101949	-0.0047163
					0.00188	0.00403		0.00282	0.00131
	Temperatura Promedio C°
	Altura promedio (msnm)				-1.71e-05	-0.0001055	2.93e-05	8.17e-05	1.17e-05
					1e-05	2e-05	2e-05	2e-05	1e-05
	Nro municipios		0	2	19	60	81	40	14	2	1	1
	% Municipios en el total		0	0.909091	8.63636	27.2727	36.8182	18.1818	6.36364	0.909091	0.454545	0.454545
	% Pob. total		0	0.2	4.1	17.4	19.1	14.2	6.9	5.8	16.4	15.9
	Variables institucionales independientes (Xi)		Efectos marginales ( dy / dx = d (ISFM) / d (Var. Institucional))
			ISFM = 1	ISFM = 2	ISFM = 3	ISFM = 4	ISFM = 5	ISFM = 6	ISFM = 7	ISFM = 8	ISFM = 9	ISFM = 10
	% Población Urbana					-0.0327555	-0.47409	-0.789624	0.840849	0.438321
						0.03958	0.11648	0.22562	0.21441	0.09124
	% Transferencias del Gob. Central / Ingresos Totales Municipio						0.007854	0.032211	-0.028622	-0.0114534
							0.00325	0.0061	0.00575	0.00253
	1 = si la población con educ sup es mayor al 10%						-0.158193	-0.319437	-0.0409736	0.494692
							0.02743	0.05771	0.0814	0.07684
	1 = si la PBpc es mayor a USD 5,000						-0.112361	-0.226765		0.232737
							0.04001	0.07332		0.08429
	Nro municipios		0	1	0	3	28	77	84	25	2	0
	% Municipios en el total		0	0.454545	0	1.36364	12.7273	35	38.1818	11.3636	0.909091	0
	% Pob. total		0	0.1	0	0.2	5	16.8	25.1	36.5	16.3	0
	Fuente: elaboración el autor

## Sheet: Tabla resultados MCO y LO
	Tabla 8: Variables institucionales que explican el desempeño de los municipios en Ecuador (MCO y Logit ordenado)
					(1)	(2)	(3)	(4)	(5)	(6)
	Variables independientes (Xi)	Código			OLS (EBM)	OLS (ISFM)	LO (EBM)	LO (ISFM)	LM (EBM)	LM (ISFM)
					Y2 = EBM	Y3 = ISFM	Y2 = EBM	Y3 = ISFM	Y2 = EBM	Y3 = ISFM
	% Población Urbana	x	1			1.59625		3.58793
						0.24211		0.606396
	Población ocupada sector privado / total población ocupada	x	11			2.85912		7.99489
						0.50815		1.19334
	% Población con educacion media	x	17			8.66233		23.8498
						2.32508		5.3099
	% Población con educación superior	x	19		10.0319		7.84382
					1.50343		2.1023
	% Población con educación particular (Privado)	x	21
	% establecimientos dedicados a la agricultura	x	23
	% establecimientos dedicados a la indsutria manuf.	x	24
	Nro establecimientos que invierten en capacitación por cada 100 mil hab	x	26
	Producción bruta pc sin petróleo (USD)	x	46
	Ingresos propios municipio / gastos de personal y producción (%)	x	49		0.005289		0.005855
					0.001207		0.001599
	% Eficiencia en el cobro de impuestos del municipio	x	51		0.018482		0.001599
					0.002728		0.00377
	% Uso de sistema de Contribución Especial por Mejoras (CEM)	x	54		0.012335		0.00377
					0.002358		0.018839
	Año de fundación de la ciudad (cantonización)	x	55			0.001655
						0.000157
	Temperatura Promedio C°	x	58
	Altura promedio (msnm)	x	60		0.000126		0.003135
					5.98e-05		0.000387
	Pendiente promedio (°)	x	61
	Nro Universidades públicas por cada 100 mil hab	x	83
	Distancia Universidad más cercana (km)	x	87
	1 = si la población dedicada a la agric es mayor al 10%	x	95		0.8807	0.758404	-0.868769	1.329
					0.262217	0.22382	0.421027	0.48812
	1 = si la población con educ sup es mayor al 10%	x	97			0.364479		0.98113
						0.1237		0.288236
	1 = si la población con educ priv es mayor al 5%	x	98			0.401756
						0.151272
	1 = si la pendiente promedio del cantón es mayor a 50 grados	x	99		0.263161	0.302629		0.525349
					0.130757	0.090015		0.194423
	1 = si el % de establec. se dedican a la industria es mayor al 10%	x	100		0.304428
					0.141148
	1 = si el número de establec que capacitan es mayor a 0,1 por c/ 100 mil hab	x	101		0.438046
					0.210458
	1 = si la PBpc es mayor a USD 5,000	x	102		0.362003	0.253503
					0.179847	0.123483
	1 = si el año de fundación es menor a 1880	x	103			0.229237
						0.096902
	1 = si la temperatura promedio es inferior a 20 grados C.	x	104			0.563109		1.2228
						0.099576		0.225364
	1 = si el número de universidades menor a 1 por cada 100 mil hab.	x	105		0.653624
					0.240373
	1 = si el cantón está a más de 100 Km de distancia	x	106			-0.249847		-0.815525
						0.102818		0.213904
	R cuadrado (OLS) / Pseudo R cuadrado (Logit Ord.)				0.502357	0.677813	0.269355	0.45742
	Fuente: elaboración el autor

## Sheet: Gráfico Correl y Var Instit
		Sistema de interrelaciones entre el desempeño municipal y variables institucionales
		Fuente: elaboración el autor

## Sheet: Gráfico Correl y Var Instit (2
		Sistema de interrelaciones entre el desempeño municipal y variables institucionales
		Fuente: elaboración el autor

[truncated: 32 more sheets: Tabla Encuestados MCD, Tabla expert actual Gap , Anexo EBM, Anexo EBM_min, Anexo ISFM, Anexo Vivienda, Anexo Agua Saneam, Anexo Electricidad, Anexo IDP, Anexo IUCP, Anexo ICA, Anexo Ranking Municipal ACP, Anexo Matriz Correlaciones , Anexo B Matriz de Correlaciones, Anexo ACP Global, Anexo ACP Clus 1, Anexo ACP Clus 2, Anexo ACP Clus 3, BDD Stata AM Std, BDD Stata AM …]
