# Supplementary material for: Fuzzy cognitive maps for municipal governance improvement
Source: PLoS One. 2024 Feb 29;19(2):e0294962. doi: 10.1371/journal.pone.0294962 (PMC10903849; doi:10.1371/journal.pone.0294962)
Supplement: S1 File — (ZIP) [file pone.0294962.s002.zip › BDD_MC_MCD.xlsx]

## Sheet: Ideal
0	-0.25	0	0.25	0.25	0	0	0	0	0	0	0
0	0	0.75	0	0	-0.75	0.75	0.75	0	0	0	0
0	0	0	0	0	-0.25	0	0.75	0.75	0	0	0
0	0	0	0	0	0.25	0	0	0.25	0	0	0
0	0	-0.25	0.25	0	0.25	0	0	0.25	0	0	0
0	0	0	0	0	0	-0.25	-0.25	0	-0.25	-0.25	0
0	0	0	0	0	0	0	0	0	0.75	0.75	0.75
0	0	0	0	0	0	0.75	0	0.75	0	0.75	0
0	0	0	0	0	0	0	0	0	0.75	0	0.75
0	0	0	0	0	0	0	0	0	0	0.75	0
0	0	0	0	0	0	0	0	0	0	0	0.75
-0.75	0	0	0	0	0	0	0	0	0	0	0

## Sheet: Todos
0	-0.569064	0	0.568379	0.490291	0	0	0	0	0	0	0
0	0	0.466743	0	0	-0.488052	0.578881	0.605237	0	0	0	0
0	0	0	0	0	-0.42751	0	0.526218	0.495129	0	0	0
0	0	0	0	0	0.47382	0	0	0.633219	0	0	0
0	0	-0.432763	0.458642	0	0.432763	0	0	0.48691	0	0	0
0	0	0	0	0	0	-0.436416	-0.463226	0	-0.449429	-0.471119	0
0	0	0	0	0	0	0	0	0	0.638914	0.629358	0.639258
0	0	0	0	0	0	0.691362	0	0.705061	0	0.708869	0
0	0	0	0	0	0	0	0	0	0.650495	0	0.621271
0	0	0	0	0	0	0	0	0	0	0.629756	0
0	0	0	0	0	0	0	0	0	0	0	0.603425
-0.574924	0	0	0	0	0	0	0	0	0	0	0

## Sheet: EBM
0	-0.551471	0	0.55	0.448529	0	0	0	0	0	0	0
0	0	0.551471	0	0	-0.470588	0.610294	0.617188	0	0	0	0
0	0	0	0	0	-0.476471	0	0.594118	0.551471	0	0	0
0	0	0	0	0	0.438235	0	0	0.572059	0	0	0
0	0	-0.5	0.410294	0	0.5	0	0	0.529412	0	0	0
0	0	0	0	0	0	-0.416176	-0.4125	0	-0.377941	-0.445588	0
0	0	0	0	0	0	0	0	0	0.592187	0.59375	0.679688
0	0	0	0	0	0	0.669118	0	0.683824	0	0.710938	0
0	0	0	0	0	0	0	0	0	0.720588	0	0.625
0	0	0	0	0	0	0	0	0	0	0.602941	0
0	0	0	0	0	0	0	0	0	0	0	0.647059
-0.588235	0	0	0	0	0	0	0	0	0	0	0

## Sheet: ISFM
0	-0.539103	0	0.484936	0.482372	0	0	0	0	0	0	0
0	0	0.503526	0	0	-0.479808	0.545192	0.623667	0	0	0	0
0	0	0	0	0	-0.447436	0	0.595513	0.563462	0	0	0
0	0	0	0	0	0.428526	0	0	0.621154	0	0	0
0	0	-0.492949	0.479808	0	0.492949	0	0	0.535577	0	0	0
0	0	0	0	0	0	-0.44391	-0.478667	0	-0.428526	-0.477564	0
0	0	0	0	0	0	0	0	0	0.657051	0.622333	0.666667
0	0	0	0	0	0	0.701923	0	0.695513	0	0.693333	0
0	0	0	0	0	0	0	0	0	0.674679	0	0.616987
0	0	0	0	0	0	0	0	0	0	0.669872	0
0	0	0	0	0	0	0	0	0	0	0	0.66859
-0.625	0	0	0	0	0	0	0	0	0	0	0

## Sheet: Urbano
0	-0.604	0	0.63	0.495	0	0	0	0	0	0	0
0	0	0.517	0	0	-0.534	0.555	0.661458	0	0	0	0
0	0	0	0	0	-0.544	0	0.66	0.625	0	0	0
0	0	0	0	0	0.496	0	0	0.589	0	0	0
0	0	-0.542	0.596875	0	0.542	0	0	0.56	0	0	0
0	0	0	0	0	0	-0.569	-0.567708	0	-0.485	-0.539	0
0	0	0	0	0	0	0	0	0	0.72	0.708333	0.71875
0	0	0	0	0	0	0.735	0	0.725	0	0.729167	0
0	0	0	0	0	0	0	0	0	0.71	0	0.65
0	0	0	0	0	0	0	0	0	0	0.7	0
0	0	0	0	0	0	0	0	0	0	0	0.684
-0.65	0	0	0	0	0	0	0	0	0	0	0

## Sheet: Rural
0	-0.582407	0	0.55303	0.456803	0	0	0	0	0	0	0
0	0	0.469444	0	0	-0.474579	0.593434	0.617845	0	0	0	0
0	0	0	0	0	-0.409848	0	0.500926	0.469529	0	0	0
0	0	0	0	0	0.474663	0	0	0.643266	0	0	0
0	0	-0.40404	0.41148	0	0.40404	0	0	0.474327	0	0	0
0	0	0	0	0	0	-0.412879	-0.419697	0	-0.409007	-0.425084	0
0	0	0	0	0	0	0	0	0	0.623895	0.621212	0.641498
0	0	0	0	0	0	0.692761	0	0.702862	0	0.695286	0
0	0	0	0	0	0	0	0	0	0.632997	0	0.612542
0	0	0	0	0	0	0	0	0	0	0.617003	0
0	0	0	0	0	0	0	0	0	0	0	0.563552
-0.531902	0	0	0	0	0	0	0	0	0	0	0

## Sheet: Agric
0	-0.571172	0	0.571651	0.490545	0	0	0	0	0	0	0
0	0	0.468501	0	0	-0.489872	0.580263	0.601883	0	0	0	0
0	0	0	0	0	-0.421171	0	0.519099	0.486523	0	0	0
0	0	0	0	0	0.475199	0	0	0.635537	0	0	0
0	0	-0.428349	0.454935	0	0.428349	0	0	0.483413	0	0	0
0	0	0	0	0	0	-0.434569	-0.461458	0	-0.449402	-0.470933	0
0	0	0	0	0	0	0	0	0	0.638381	0.629567	0.63754
0	0	0	0	0	0	0.694537	0	0.707695	0	0.710497	0
0	0	0	0	0	0	0	0	0	0.650518	0	0.622289
0	0	0	0	0	0	0	0	0	0	0.627592	0
0	0	0	0	0	0	0	0	0	0	0	0.601914
-0.573724	0	0	0	0	0	0	0	0	0	0	0

## Sheet: Manuf
0	-0.580952	0	0.574107	0.533929	0	0	0	0	0	0	0
0	0	0.496726	0	0	-0.501488	0.607143	0.59784	0	0	0	0
0	0	0	0	0	-0.469048	0	0.592857	0.592262	0	0	0
0	0	0	0	0	0.468452	0	0	0.612202	0	0	0
0	0	-0.461012	0.459226	0	0.461012	0	0	0.516071	0	0	0
0	0	0	0	0	0	-0.450595	-0.430247	0	-0.374405	-0.466964	0
0	0	0	0	0	0	0	0	0	0.553086	0.542284	0.652778
0	0	0	0	0	0	0.665179	0	0.705357	0	0.714506	0
0	0	0	0	0	0	0	0	0	0.657738	0	0.605655
0	0	0	0	0	0	0	0	0	0	0.608631	0
0	0	0	0	0	0	0	0	0	0	0	0.615179
-0.580952	0	0	0	0	0	0	0	0	0	0	0

## Sheet: Act_Profes
0	-0.576587	0	0.537698	0.543783	0	0	0	0	0	0	0
0	0	0.489418	0	0	-0.508333	0.555026	0.606317	0	0	0	0
0	0	0	0	0	-0.442587	0	0.535053	0.493651	0	0	0
0	0	0	0	0	0.441534	0	0	0.616931	0	0	0
0	0	-0.458862	0.50123	0	0.458862	0	0	0.506878	0	0	0
0	0	0	0	0	0	-0.446429	-0.443952	0	-0.404762	-0.457804	0
0	0	0	0	0	0	0	0	0	0.637769	0.607124	0.643145
0	0	0	0	0	0	0.666005	0	0.685185	0	0.676075	0
0	0	0	0	0	0	0	0	0	0.646825	0	0.590873
0	0	0	0	0	0	0	0	0	0	0.630952	0
0	0	0	0	0	0	0	0	0	0	0	0.616138
-0.611111	0	0	0	0	0	0	0	0	0	0	0

## Sheet: Empleo_sec_priv
0	-0.57963	0	0.553333	0.495185	0	0	0	0	0	0	0
0	0	0.501481	0	0	-0.492037	0.541852	0.620455	0	0	0	0
0	0	0	0	0	-0.47	0	0.612593	0.588519	0	0	0
0	0	0	0	0	0.448889	0	0	0.635741	0	0	0
0	0	-0.503889	0.491477	0	0.503889	0	0	0.538148	0	0	0
0	0	0	0	0	0	-0.480926	-0.463636	0	-0.427037	-0.471667	0
0	0	0	0	0	0	0	0	0	0.682407	0.624432	0.670455
0	0	0	0	0	0	0.687037	0	0.710185	0	0.71875	0
0	0	0	0	0	0	0	0	0	0.682407	0	0.621667
0	0	0	0	0	0	0	0	0	0	0.65	0
0	0	0	0	0	0	0	0	0	0	0	0.634815
-0.656481	0	0	0	0	0	0	0	0	0	0	0

[truncated: 7 more sheets: Edu_sup, Dep_finan, Univer, Antiguedad, Distancia, Temperatura, Altura]
