# Supplementary material for: Fuzzy cognitive maps for municipal governance improvement
Source: PLoS One. 2024 Feb 29;19(2):e0294962. doi: 10.1371/journal.pone.0294962 (PMC10903849; doi:10.1371/journal.pone.0294962)
Supplement: S1 File — (ZIP) [file pone.0294962.s002.zip › BDD_Vector_C.xlsx]

## Sheet: Ideal
0.25	0.75	0.75	0.25	0.1	0.1	0.75	1	0.75	0.75	0.75	0.75

## Sheet: Todos
0.613242	0.473174	0.344801	0.792278	0.494711	0.523782	0.471005	0.811353	0.697641	0.422831	0.400419	0.455632

## Sheet: EBM
0.485294	0.580882	0.453125	0.710938	0.491176	0.535294	0.595588	0.75	0.742647	0.551471	0.485294	0.558824

## Sheet: ISFM
0.583333	0.546795	0.466333	0.773333	0.483013	0.541346	0.608974	0.77	0.717949	0.512821	0.430128	0.584936

## Sheet: Urbano
0.63	0.504	0.494792	0.723958	0.566	0.609	0.555	0.755208	0.71	0.505	0.404	0.53

## Sheet: Rural
0.645455	0.475926	0.313973	0.804882	0.445034	0.487458	0.444613	0.833333	0.699832	0.397054	0.398148	0.417677

## Sheet: Agric
0.61866	0.470694	0.335657	0.797917	0.495893	0.519657	0.464833	0.813101	0.693939	0.413158	0.394458	0.448724

## Sheet: Manuf
0.60119	0.511905	0.449691	0.743827	0.492857	0.519643	0.537202	0.808642	0.744048	0.504464	0.455952	0.526786

## Sheet: Act_Profes
0.573413	0.509127	0.403495	0.780242	0.538889	0.553571	0.534921	0.765726	0.714286	0.466138	0.411243	0.485053

## Sheet: Empleo_sec_priv
0.56963	0.497593	0.479735	0.779356	0.521852	0.562222	0.547222	0.788826	0.757407	0.478333	0.437963	0.533333

[truncated: 7 more sheets: Edu_sup, Dep_finan, Univer, Antiguedad, Distancia, Temperatura, Altura]
