# Supplementary material for: Fuzzy cognitive maps for municipal governance improvement
Source: PLoS One. 2024 Feb 29;19(2):e0294962. doi: 10.1371/journal.pone.0294962 (PMC10903849; doi:10.1371/journal.pone.0294962)
Supplement: S1 File — (ZIP) [file pone.0294962.s002.zip › FCM_Inverse.m]

clear all;
%% Inverse FCM model. Determination of the network underlying given concepts.
% Based on Salmeron (2012)


%% We start from an initial adjacency matrix (1)

A=[0.0 -0.5 0.0 0.25 0.75 0.0 0.0 0.0 0.0 0.0 0.0 0.0;
0.0 0.0 1.0 0.0 0.0 -0.75 0.75 0.75 0.0 0.0 0.0 0.0;
0.0 0.0 0.0 0.0 0.0 -0.75 0.0 0.75 0.75 0.0 0.0 0.0;
0.0 0.0 0.0 0.0 0.0 0.75 0.0 0.0 0.75 0.0 0.0 0.0;
0.0 0.0 -0.75 0.75 0.0 0.75 0.0 0.0 0.75 0.0 0.0 0.0;
0.0 0.0 0.0 0.0 0.0 0.0 -0.75 -0.75 0.0 -0.75 -0.75 0.0;
0.0 0.0 0.0 0.0 0.0 0.0 0.0 0.0 0.0 0.75 0.75 0.75;
0.0 0.0 0.0 0.0 0.0 0.0 0.5 0.0 .75 0.0 0.5 0.0;
0.0 0.0 0.0 0.0 0.0 0.0 0.0 0.0 0.0 0.75 0.0 0.75;
0.0 0.0 0.0 0.0 0.0 0.0 0.0 0.0 0.0 0.0 0.75 0.0;
0.0 0.0 0.0 0.0 0.0 0.0 0.0 0.0 0.0 0.0 0.0 0.75;
-0.75 0.0 0.0 0.0 0.0 0.0 0.0 0.0 0.0 0.0 0.0 0.0];

At=A; %Red en t

%% Vector of initial states of the concepts that should be invariant (2)

C=[0.507273851656690 0.542428121667278 0.613061504931647 0.789060991082893 0.686707257185125 0.711424490934676 0.679695256397515 0.677943012295979 0.898297021846768 0.727022046417753 0.763988987684522 0.856303464878513];

%% Slope of the function (degree of normalization). Values 1 (linear) to 10 (discrete/scalar).
lambda=.7;

k=50;% Number of iterations


C3(1,:)=C;% Updating C

%% Genetic algorithm

popsize=50; %size of network population
mutred=2; %Reduces the size of mutations
errsize=0.1; %error size allowed
ngenerations=50; %number of generations in which the genetic algorithm is applied


%% Matrix method sigmoid function
for t=2:k; % Main loop of periods

t

Apop=repmat (At,1,1,popsize);%generates the initial network matrix

    for i=1:ngenerations; %Loop of generations to achieve period optimum
        Arandn=randn (size(Apop));
        Apop2=Apop+Apop.*Arandn./mutred; %mutate Apop
        Apop2(Apop2>1)=1; % Delete cij >1
        Apop2(Apop2<-1)=-1; % Delete cij <1
        ApopRand=randswap(Apop2,3);
        Apop2=(Apop2+ApopRand)./2; %Recombine
        Apop3=cat(3,Apop, Apop2); %Link original population with altered population
        
    
        
        for j=1:2*popsize; %Loop to determine the optimal period map
          
          %Calculate the Cj for all the maps of the population.
          
          Cj(j,:)=1./(1+exp(-lambda*(C3(t-1,:)+C3(t-1,:)*Apop3(:,:,j))));
          err2(j,1)=j;
          err2(j,2)=immse(C,Cj(j,:)); % error at the end of the period    
          
          %Determines the minimum error map
          
          % If a map with error less than errsize is found it is stopped and
          % the period map (At) is set
            
        end
           b=sortrows(err2,2);
           bests=b(1:popsize,1);
           Apop=Apop3(:,:,bests);
    end
    At=Apop(:,:,1);
        %At(At>1)=1; % Delete cij >1
        %At(At<-1)=-1; % Delete cij <1 
    
 C3(t,:)=1./(1+exp(-lambda*(C3(t-1,:)+C3(t-1,:)*At)));   
    
err1(t)=immse(C,C3(t,:)); % error at the end of the period 

    
end
  

%% Final graphics
figure (1);
plot(C3,'DisplayName','C3')
figure (2);
plot (err1)
